# Supplementary material for: Target-tracking control method for autonomous vehicles based on hyperbolic-tangent line-of-sight guidance and odometry error compensation
Source: PLoS One. 2025 May 19;20(5):e0322648. doi: 10.1371/journal.pone.0322648 (PMC12088045; doi:10.1371/journal.pone.0322648)
Supplement: S1 File — (XLSX) [file pone.0322648.s001.xlsx]

## Sheet: Sheet1
Experiment 1: Effectiveness of the Odometry Compensation Strategy																			Experiment 2: Validation of the Rapidness of the HLOS Guidance Strategy												Experiment 3: Validation of the Controller's Noise Resistance Capability									Experiment 4: Comparison of Control Methods under Complex Conditions									Experiment 1: Vehicle Anti-Sideslip Driving Test
Fig 6. Comparison between the target tracking before and after the odometry compensation was applied					Fig 7. ESO disturbance observation curve.						Fig 8. Tracking error diagram for before and after applying the odometry compensation.				Table 3. Error evaluation index with and without odometry compensation.				Fig 9. Target tracking graph for a circular trajectory.					Fig 10. Plot comparing the circular tracking errors of the three algorithms.				Fig 11. Plot comparing the circular angle tracking performances of the three algorithms.			Fig 12. Chart showing the target tracking performances of the three control algorithms under noise.					Fig 13. Graph showing the tracking errors of the three control algorithms under noise.				Fig 14. Diagram showing the double newline target tracking for the three control methods.					Fig 15. Diagram showing the double newline tracking errors for the three control methods.				Fig 18. Anti-Skid Driving Experiment.
target trajectory		Algorithm with compensation									Algorithm with compensation								target trajectory		HLOS			HLOS				target trajectory	HLOS		target trajectory		2OSMD-ADRC			2OSMD-ADRC				target trajectory		2OSMD-ADRC			2OSMD-ADRC				target trajectory
x	y	x	y		t	f_x	f_x observation	f_y	f_y observation		t	x_e	y_e		x_e	y_e	theta_e		x	y	x	y		t	x_e	y_e		theta	theta		x	y	x	y		t	x_e	y_e		x	y	x	y		t	x_e	y_e		x
0	0	0	0		0	0	0	-2	0		0	0	0		0	0	0.785398		5	0	0	0		0	5	-3.06162e-16		1.5708	0.588003		0	-2.5	0	0		0	2.32119	0.928477		0	0	0	0		0	0	0		0
0.001	0.001	0	0		0.001	0.000628318	0	-1.99933	0		0.001	-0.00141421	-1.0842e-19		-0.00141421	-1.0842e-19	0.785398		5	0.002	0	0		0.001	5	5.83734e-16		1.5712	0.588003		0.00065	-2.49838	0	0		0.001	2.31944	0.928477		0.001625	0.00065	0	0		0.001	-0.00175018	1.59364e-11		0.126
0.002	0.002	5.64276e-05	4e-06		0.002	0.00125664	0	-1.99867	-0.0006		0.002	-0.0027857	-3.70719e-05		-0.0027857	-3.70719e-05	0.785398		5	0.004	1.76065e-05	1.57377e-05		0.002	4.99998	1.57236e-05		1.5716	0.588003		0.0013	-2.49675	3.64861e-05	0		0.002	2.3177	0.928443		0.00325	0.0013	4.75656e-05	1.90263e-05		0.002	-0.00344913	1.24693e-10		0.252
0.003	0.003	0.000169215	1.18787e-05		0.003	0.00188495	1.88496e-07	-1.998	-0.0017838		0.003	-0.00411459	-0.000111254		-0.00411459	-0.000111254	0.785418		5	0.006	5.27973e-05	4.70777e-05		0.003	4.99995	4.70143e-05		1.572	0.561892		0.00195	-2.49513	0.000109454	0		0.003	2.31598	0.928375		0.004875	0.00195	0.000142654	5.7062e-05		0.003	-0.00509689	8.781e-10		0.378
0.004	0.004	0.000334318	2.3515e-05		0.004	0.00251327	7.48956e-07	-1.99733	-0.00353551		0.004	-0.00540383	-0.000219771		-0.00540383	-0.000219771	0.785466		4.99999	0.008	0.000159302	0.000125774		0.004	4.99984	0.000125519		1.5724	0.544997		0.0026	-2.4935	0.000215663	-4.61034e-09		0.004	2.31427	0.928277		0.0065	0.0026	0.000300857	0.000117729		0.004	-0.00667765	-2.42555e-06		0.504
0.005	0.005	0.000547672	3.8787e-05		0.005	0.00314159	1.85992e-06	-1.99667	-0.00583952		0.005	-0.00665638	-0.000359836		-0.00665638	-0.000359836	0.785501		4.99999	0.00999999	0.000339659	0.000250405		0.005	4.99966	0.000249725		1.5728	0.525407		0.00325	-2.49188	0.000351882	-2.39078e-08		0.005	2.31257	0.928151		0.008125	0.00325	0.00052594	0.000201189		0.005	-0.00818785	-8.52824e-06		0.63
0.006	0.006	0.00080524	5.75831e-05		0.006	0.0037699	3.69508e-06	-1.996	-0.00868055		0.006	-0.00787517	-0.000528674		-0.00787517	-0.000528674	0.785487		4.99999	0.012	0.000590031	0.000414391		0.006	4.99941	0.000412974		1.5732	0.510321		0.0039	-2.49025	0.000514945	-6.48438e-08		0.006	2.31088	0.928		0.00974999	0.0039	0.000814426	0.000304177		0.006	-0.00963192	-2.00464e-05		0.756
0.007	0.007	0.00110308	7.98078e-05		0.007	0.00439822	6.42338e-06	-1.99533	-0.0120436		0.007	-0.00906307	-0.000723561		-0.00906307	-0.000723561	0.78539		4.99998	0.014	0.000890073	0.00060461		0.007	4.99911	0.000602115		1.5736	0.498086		0.00455	-2.48863	0.000701852	-1.27212e-07		0.007	2.3092	0.927827		0.011375	0.00455	0.00115893	0.000422998		0.007	-0.0110181	-3.76678e-05		0.882
0.008	0.008	0.00143737	0.000105386		0.008	0.00502653	1.02091e-05	-1.99467	-0.0159139		0.008	-0.0102228	-0.000941857		-0.0102228	-0.000941857	0.785188		4.99997	0.016	0.00121905	0.000809105		0.008	4.99878	0.0008052		1.574	0.490117		0.0052	-2.487	0.000909775	-1.98515e-07		0.008	2.30753	0.927634		0.013	0.0052	0.00155077	0.00055394		0.008	-0.0123558	-6.16132e-05		1.008
0.009	0.009	0.0018045	0.000134262		0.009	0.00565484	1.5212e-05	-1.994	-0.0202771		0.009	-0.011357	-0.00118103		-0.011357	-0.00118103	0.784862		4.99997	0.018	0.00155762	0.00101856		0.009	4.99844	0.00101295		1.5744	0.484828		0.00585	-2.48538	0.0011361	-2.54686e-07		0.009	2.30586	0.927424		0.014625	0.00585	0.00198178	0.000693994		0.009	-0.0136538	-9.16491e-05		1.134
0.01	0.01	0.00220103	0.000166399		0.01	0.00628314	2.15873e-05	-1.99333	-0.0251189		0.01	-0.0124681	-0.0014387		-0.0124681	-0.0014387	0.784404		4.99996	0.0199999	0.00189471	0.00122807		0.01	4.9981	0.00122049		1.5748	0.481477		0.0065	-2.48375	0.00137846	-2.59063e-07		0.01	2.3042	0.9272		0.01625	0.0065	0.00244461	0.000840777		0.01	-0.0149197	-0.000127252		1.26
0.011	0.011	0.0026238	0.000201775		0.011	0.00691145	2.94858e-05	-1.99267	-0.0304255		0.011	-0.0135584	-0.00171263		-0.0135584	-0.00171263	0.783806		4.99995	0.0219999	0.00222851	0.00143746		0.011	4.99777	0.00142764		1.5752	0.479399		0.00715	-2.48213	0.00163478	-1.70642e-07		0.011	2.30255	0.926963		0.017875	0.00715	0.00293268	0.000992506		0.011	-0.0161604	-0.000167636		1.386
0.012	0.012	0.00306995	0.000240378		0.012	0.00753975	3.90541e-05	-1.992	-0.0361833		0.012	-0.0146298	-0.00200081		-0.0146298	-0.00200081	0.783067		4.99994	0.0239999	0.00256028	0.00164786		0.012	4.99743	0.00163555		1.5756	0.477791		0.0078	-2.4805	0.00190394	6.17607e-08		0.012	2.30089	0.926713		0.0195	0.0078	0.00343903	0.00114809		0.012	-0.0173826	-0.000211226		1.512
0.013	0.013	0.00353698	0.000282208		0.013	0.00816805	5.04343e-05	-1.99133	-0.0423789		0.013	-0.0156842	-0.00230147		-0.0156842	-0.00230147	0.782184		4.99993	0.0259999	0.00289234	0.00186058		0.013	4.9971	0.00184552		1.576	0.476059		0.00844999	-2.47888	0.00218562	4.93087e-07		0.013	2.29925	0.926453		0.0211249	0.00844999	0.00396006	0.00130704		0.013	-0.01859	-0.000257147		1.638
0.014	0.014	0.00402363	0.000327275		0.014	0.00879635	6.37648e-05	-1.99067	-0.0489992		0.014	-0.0167224	-0.00261372		-0.0167224	-0.00261372	0.781158		4.99992	0.0279999	0.00322729	0.00207683		0.014	4.99676	0.00205873		1.5764	0.473908		0.00909999	-2.47725	0.00247998	1.17977e-06		0.014	2.29761	0.926181		0.0227499	0.00909999	0.00449581	0.00146961		0.014	-0.0197824	-0.000305171		1.764
0.015	0.015	0.00452972	0.000375602		0.015	0.00942464	7.91795e-05	-1.99	-0.0560314		0.015	-0.0177446	-0.00293741		-0.0177446	-0.00293741	0.779989		4.99991	0.0299998	0.00356765	0.00229763		0.015	4.99642	0.00227619		1.5768	0.471323		0.00974999	-2.47563	0.00278737	2.18348e-06		0.015	2.29597	0.925897		0.0243749	0.00974999	0.00504735	0.00163611		0.015	-0.0209586	-0.000355408		1.89
0.016	0.016	0.00505559	0.000427224		0.016	0.0100529	9.68086e-05	-1.98933	-0.0634629		0.016	-0.0187505	-0.00327275		-0.0187505	-0.00327275	0.778677		4.9999	0.0319998	0.00391569	0.00252384		0.016	4.99607	0.00249873		1.5772	0.468442		0.0104	-2.474	0.0031081	3.57454e-06		0.016	2.29434	0.9256		0.0259999	0.0104	0.00561577	0.00180679		0.016	-0.0221176	-0.000408035		2.016
0.017	0.017	0.00560169	0.000482188		0.017	0.0106812	0.000116778	-1.98867	-0.0712812		0.017	-0.0197397	-0.00362004		-0.0197397	-0.00362004	0.777223		4.99988	0.0339997	0.00427297	0.00275599		0.017	4.99571	0.00272687		1.5776	0.465444		0.01105	-2.47238	0.00344245	5.42787e-06		0.017	2.29272	0.925292		0.0276249	0.01105	0.00620221	0.00198183		0.017	-0.0232583	-0.00046331		2.142
0.018	0.018	0.0061684	0.000540556		0.018	0.0113095	0.000139211	-1.988	-0.0794744		0.018	-0.0207119	-0.00397948		-0.0207119	-0.00397948	0.775627		4.99987	0.0359997	0.00463991	0.00299409		0.018	4.99534	0.00296061		1.578	0.46247		0.0117	-2.47075	0.00379061	7.83443e-06		0.018	2.2911	0.92497		0.0292498	0.0117	0.00680753	0.0021614		0.018	-0.0243797	-0.00052138		2.268
0.019	0.019	0.00675595	0.000602397		0.019	0.0119378	0.000164224	-1.98733	-0.0880306		0.019	-0.0216669	-0.00435122		-0.0216669	-0.00435122	0.77389		4.99986	0.0379996	0.00501623	0.00323788		0.019	4.99496	0.00319966		1.5784	0.4596		0.01235	-2.46913	0.00415274	1.08824e-05		0.019	2.28949	0.924636		0.0308748	0.01235	0.00743225	0.00234555		0.019	-0.0254814	-0.000582414		2.394
0.02	0.02	0.00736451	0.000667794		0.02	0.012566	0.000191934	-1.98667	-0.0969381		0.02	-0.0226046	-0.0047353		-0.0226046	-0.0047353	0.772014		4.99984	0.0399996	0.00540145	0.00348702		0.02	4.99457	0.0034437		1.5788	0.456856		0.013	-2.4675	0.00452898	1.46721e-05		0.02	2.28788	0.92429		0.0324998	0.013	0.00807659	0.00253427		0.02	-0.0265632	-0.000646477		2.52
0.021	0.021	0.00799423	0.00073684		0.021	0.0131943	0.000222452	-1.986	-0.106185		0.021	-0.0235247	-0.00513175		-0.0235247	-0.00513175	0.769998		4.99982	0.0419995	0.00579529	0.00374133		0.021	4.99417	0.00369251		1.5792	0.454225		0.01365	-2.46588	0.00491946	1.93062e-05		0.021	2.28628	0.92393		0.0341247	0.01365	0.00874059	0.00272755		0.021	-0.0276251	-0.000713613		2.646
0.022	0.022	0.00864524	0.000809639		0.022	0.0138226	0.000255885	-1.98533	-0.115762		0.022	-0.0244271	-0.0055406		-0.0244271	-0.0055406	0.767843		4.99981	0.0439994	0.00619775	0.00400072		0.022	4.99377	0.00394602		1.5796	0.451679		0.0143	-2.46425	0.00532428	2.48918e-05		0.022	2.28468	0.923558		0.0357497	0.0143	0.00942426	0.00292536		0.022	-0.028667	-0.000783853		2.772
0.023	0.023	0.00931765	0.000886307		0.023	0.0144508	0.000292337	-1.98467	-0.125656		0.023	-0.0253116	-0.00596186		-0.0253116	-0.00596186	0.765551		4.99979	0.0459994	0.006609	0.0042652		0.023	4.99335	0.00420421		1.58	0.449195		0.01495	-2.46263	0.00574357	3.15388e-05		0.023	2.28309	0.923172		0.0373747	0.01495	0.0101277	0.00312764		0.023	-0.0296889	-0.000857272		2.898
0.024	0.024	0.0100116	0.000966971		0.024	0.0150791	0.00033191	-1.984	-0.135857		0.024	-0.0261781	-0.00639552		-0.0261781	-0.00639552	0.763121		4.99977	0.0479993	0.00702926	0.0045348		0.024	4.99293	0.00446711		1.5804	0.446767		0.0156	-2.461	0.00617747	3.93681e-05		0.024	2.28151	0.922774		0.0389996	0.0156	0.010851	0.00333444		0.024	-0.0306906	-0.000933891		3.024
0.025	0.025	0.0107272	0.00105177		0.025	0.0157073	0.0003747	-1.98333	-0.146354		0.025	-0.0270263	-0.00684159		-0.0270263	-0.00684159	0.760554		4.99975	0.0499992	0.00745871	0.00480951		0.025	4.99249	0.00473469		1.5808	0.444381		0.01625	-2.45938	0.00662606	4.85042e-05		0.025	2.27994	0.922362		0.0406246	0.01625	0.0115943	0.00354574		0.025	-0.0316721	-0.00101373		3.15
0.026	0.026	0.0114646	0.00114085		0.026	0.0163356	0.000420803	-1.98267	-0.157138		0.026	-0.0278561	-0.00730003		-0.0278561	-0.00730003	0.757852		4.99973	0.0519991	0.00789749	0.00508933		0.026	4.99205	0.00500692		1.5812	0.442011		0.0168999	-2.45775	0.0070895	5.90756e-05		0.026	2.27837	0.921937		0.0422495	0.0168999	0.0123577	0.00376156		0.026	-0.0326333	-0.00109686		3.276
0.027	0.027	0.0122239	0.00123437		0.027	0.0169638	0.000470308	-1.982	-0.168198		0.027	-0.0286673	-0.00777081		-0.0286673	-0.00777081	0.755014		4.99971	0.053999	0.00834571	0.00537419		0.027	4.9916	0.00528375		1.5816	0.439643		0.0175499	-2.45613	0.00756787	7.12238e-05		0.027	2.27681	0.921499		0.0438744	0.0175499	0.0131413	0.00398192		0.027	-0.033574	-0.00118326		3.402
0.028	0.028	0.0130052	0.00133251		0.028	0.017592	0.000523305	-1.98133	-0.179525		0.028	-0.0294597	-0.00825387		-0.0294597	-0.00825387	0.752042		4.99969	0.0559988	0.0088035	0.00566405		0.028	4.99113	0.0055651		1.582	0.43727		0.0181999	-2.4545	0.00806132	8.50899e-05		0.028	2.27525	0.921048		0.0454994	0.0181999	0.0139452	0.00420683		0.028	-0.0344942	-0.00127299		3.528
0.029	0.029	0.0138086	0.00143544		0.029	0.0182202	0.000579877	-1.98067	-0.191108		0.029	-0.030233	-0.00874915		-0.030233	-0.00874915	0.748936		4.99966	0.0579987	0.00927099	0.00595887		0.029	4.99066	0.00585093		1.5824	0.434892		0.0188499	-2.45288	0.00856995	0.000100831		0.029	2.2737	0.920583		0.0471243	0.0188499	0.0147695	0.00443633		0.029	-0.0353937	-0.00136603		3.654
0.03	0.03	0.0146341	0.00154336		0.03	0.0188484	0.000640107	-1.98	-0.202938		0.03	-0.0309872	-0.00925657		-0.0309872	-0.00925657	0.745698		4.99964	0.0599986	0.00974831	0.00625859		0.03	4.99018	0.00614116		1.5828	0.432514		0.0194999	-2.45125	0.00909387	0.000118603		0.03	2.27216	0.920105		0.0487492	0.0194999	0.0156143	0.00467045		0.03	-0.0362725	-0.00146239		3.78
0.031	0.031	0.0154819	0.00165647		0.031	0.0194766	0.000704073	-1.97933	-0.215006		0.031	-0.031722	-0.00977603		-0.031722	-0.00977603	0.742327		4.99962	0.0619984	0.0102356	0.00656316		0.031	4.98968	0.00643574		1.5832	0.430141		0.0201499	-2.44963	0.0096331	0.000138564		0.031	2.27063	0.919614		0.0503741	0.0201499	0.0164796	0.0049092		0.031	-0.0371306	-0.00156205		3.906
0.032	0.032	0.0163519	0.00177498		0.032	0.0201048	0.000771851	-1.97867	-0.227303		0.032	-0.0324372	-0.0103074		-0.0324372	-0.0103074	0.738825		4.99959	0.0639983	0.0107329	0.00687253		0.032	4.98918	0.00673459		1.5836	0.427777		0.0207999	-2.448	0.0101877	0.000160873		0.032	2.26911	0.919109		0.0519991	0.0207999	0.0173655	0.00515258		0.032	-0.0379677	-0.00166506		4.032
0.033	0.033	0.0172442	0.00189912		0.033	0.020733	0.000843515	-1.978	-0.239819		0.033	-0.0331327	-0.0108506		-0.0331327	-0.0108506	0.735192		4.99956	0.0659981	0.0112404	0.00718665		0.033	4.98867	0.00703766		1.584	0.425425		0.0214499	-2.44638	0.0107578	0.000185701		0.033	2.26759	0.918591		0.053624	0.0214499	0.0182721	0.00540062		0.033	-0.038784	-0.00177145		4.158
0.034	0.034	0.0181588	0.00202911		0.034	0.0213612	0.000919135	-1.97733	-0.252547		0.034	-0.0338083	-0.0114054		-0.0338083	-0.0114054	0.73143		4.99954	0.0679979	0.0117582	0.00750548		0.034	4.98814	0.00734488		1.5844	0.423085		0.0220999	-2.44475	0.0113434	0.000213238		0.034	2.26608	0.91806		0.0552489	0.0220999	0.0191995	0.00565338		0.034	-0.0395792	-0.00188115		4.284
0.035	0.035	0.0190958	0.0021652		0.035	0.0219894	0.000998778	-1.97667	-0.265477		0.035	-0.0344637	-0.0119717		-0.0344637	-0.0119717	0.727538		4.99951	0.0699977	0.0122863	0.00782898		0.035	4.98761	0.00765621		1.5848	0.420755		0.0227499	-2.44313	0.0119447	0.00024367		0.035	2.26458	0.917515		0.0568738	0.0227499	0.0201476	0.00591092		0.035	-0.0403533	-0.00199415		4.41
0.036	0.036	0.0200551	0.00230763		0.036	0.0226175	0.00108251	-1.976	-0.278602		0.036	-0.0350988	-0.0125494		-0.0350988	-0.0125494	0.723518		4.99948	0.0719975	0.012825	0.00815709		0.036	4.98706	0.00797157		1.5852	0.418435		0.0233999	-2.4415	0.0125618	0.000277191		0.036	2.26309	0.916957		0.0584987	0.0233999	0.0211166	0.00617328		0.036	-0.0411062	-0.00211039		4.536
0.037	0.037	0.0210368	0.00245668		0.037	0.0232457	0.00117039	-1.97533	-0.291913		0.037	-0.0357135	-0.0131382		-0.0357135	-0.0131382	0.719371		4.99945	0.0739973	0.0133742	0.00848978		0.037	4.9865	0.00829092		1.5856	0.416121		0.0240499	-2.43988	0.0131945	0.000313988		0.037	2.26161	0.916385		0.0601236	0.0240499	0.0221064	0.00644049		0.037	-0.041838	-0.00222989		4.662
0.038	0.038	0.0220409	0.0026126		0.038	0.0238738	0.00126248	-1.97467	-0.305401		0.038	-0.0363075	-0.0137379		-0.0363075	-0.0137379	0.715098		4.99942	0.0759971	0.0139342	0.00882701		0.038	4.98593	0.0086142		1.586	0.413812		0.0246998	-2.43825	0.0138431	0.000354274		0.038	2.26014	0.9158		0.0617484	0.0246998	0.0231172	0.00671262		0.038	-0.0425486	-0.00235259		4.788
0.039	0.039	0.0230672	0.00277567		0.039	0.024502	0.00135884	-1.974	-0.31906		0.039	-0.0368807	-0.0143483		-0.0368807	-0.0143483	0.710699		4.99939	0.0779968	0.014505	0.00916874		0.039	4.98535	0.00894136		1.5864	0.411506		0.0253498	-2.43663	0.0145076	0.000398268		0.039	2.25868	0.915202		0.0633733	0.0253498	0.0241489	0.00698976		0.039	-0.0432378	-0.00247842		4.914
0.04	0.04	0.0241158	0.00294617		0.04	0.0251301	0.00145953	-1.97333	-0.332882		0.04	-0.0374329	-0.0149692		-0.0374329	-0.0149692	0.706175		4.99936	0.0799966	0.0150869	0.00951493		0.04	4.98476	0.00927233		1.5868	0.409203		0.0259998	-2.435	0.0151881	0.000446197		0.04	2.25722	0.91459		0.0649982	0.0259998	0.0252016	0.00727199		0.04	-0.0439056	-0.00260731		5.04
0.041	0.041	0.0251866	0.00312441		0.041	0.0257582	0.00156459	-1.97267	-0.346858		0.041	-0.0379639	-0.0156003		-0.0379639	-0.0156003	0.701527		4.99933	0.0819963	0.0156797	0.00986553		0.041	4.98416	0.00960706		1.5872	0.4069		0.0266498	-2.43338	0.0158845	0.000498276		0.041	2.25578	0.913966		0.066623	0.0266498	0.0262752	0.00755937		0.041	-0.0445521	-0.00273918		5.166
0.042	0.042	0.0262796	0.00331068		0.042	0.0263863	0.00167407	-1.972	-0.360982		0.042	-0.0384735	-0.0162415		-0.0384735	-0.0162415	0.696757		4.99929	0.083996	0.0162838	0.0102205		0.042	4.98355	0.0099455		1.5876	0.404597		0.0272998	-2.43175	0.0165967	0.000554711		0.042	2.25434	0.913328		0.0682479	0.0272998	0.0273697	0.00785191		0.042	-0.0451772	-0.00287404		5.292
0.043	0.043	0.0273949	0.0035053		0.043	0.0270144	0.00178803	-1.97133	-0.375247		0.043	-0.0389614	-0.0168925		-0.0389614	-0.0168925	0.691864		4.99926	0.0859958	0.0168993	0.0105798		0.043	4.98292	0.0102876		1.588	0.402294		0.0279498	-2.43013	0.0173247	0.000615721		0.043	2.25292	0.912677		0.0698727	0.0279498	0.0284852	0.00814967		0.043	-0.045781	-0.00301184		5.418
0.044	0.044	0.0285324	0.00370861		0.044	0.0276425	0.0019065	-1.97067	-0.389645		0.044	-0.0394275	-0.0175531		-0.0394275	-0.0175531	0.68685		4.99923	0.0879955	0.0175261	0.0109434		0.044	4.98228	0.0106332		1.5884	0.399989		0.0285998	-2.4285	0.0180685	0.000681526		0.044	2.25151	0.912014		0.0714976	0.0285998	0.0296216	0.0084527		0.044	-0.0463634	-0.00315251		5.544
0.045	0.045	0.0296922	0.00392091		0.045	0.0282706	0.00202954	-1.97	-0.40417		0.045	-0.0398716	-0.018223		-0.0398716	-0.018223	0.681716		4.99919	0.0899951	0.0181646	0.0113112		0.045	4.98163	0.0109824		1.5888	0.397681		0.0292497	-2.42688	0.0188282	0.00075235		0.045	2.2501	0.911338		0.0731224	0.0292497	0.030779	0.00876105		0.045	-0.0469243	-0.00329601		5.67
0.046	0.046	0.030874	0.00414256		0.046	0.0288986	0.00215718	-1.96933	-0.418814		0.046	-0.0402934	-0.018902		-0.0402934	-0.018902	0.676462		4.99915	0.0919948	0.0188147	0.0116832		0.046	4.98097	0.0113351		1.5892	0.39537		0.0298997	-2.42525	0.0196035	0.000828437		0.046	2.24871	0.910649		0.0747472	0.0298997	0.0319572	0.00907481		0.046	-0.0474638	-0.00344226		5.796
0.047	0.047	0.0320778	0.00437388		0.047	0.0295267	0.00228946	-1.96867	-0.433572		0.047	-0.0406928	-0.0195897		-0.0406928	-0.0195897	0.671091		4.99912	0.0939945	0.0194766	0.0120594		0.047	4.9803	0.0116911		1.5896	0.393054		0.0305497	-2.42363	0.0203946	0.000910014		0.047	2.24733	0.909947		0.076372	0.0305497	0.0331563	0.00939402		0.047	-0.047982	-0.00359118		5.922
0.048	0.048	0.0333035	0.00461521		0.048	0.0301547	0.00242642	-1.968	-0.448437		0.048	-0.0410697	-0.0202857		-0.0410697	-0.0202857	0.665601		4.99908	0.0959941	0.0201504	0.0124397		0.048	4.97961	0.0120505		1.59	0.390732		0.0311997	-2.422	0.0212012	0.000997309		0.048	2.24596	0.909234		0.0779968	0.0311997	0.0343762	0.0097187		0.048	-0.0484787	-0.00374275		6.048
0.049	0.049	0.0345509	0.00486692		0.049	0.0307827	0.0025681	-1.96733	-0.463403		0.049	-0.0414239	-0.0209897		-0.0414239	-0.0209897	0.659995		4.99904	0.0979937	0.0208363	0.012824		0.049	4.97892	0.0124132		1.5904	0.388403		0.0318497	-2.42038	0.0220234	0.00109057		0.049	2.2446	0.908508		0.0796216	0.0318497	0.0356168	0.0100489		0.049	-0.0489542	-0.00389687		6.174
0.05	0.05	0.0358198	0.00512934		0.05	0.0314108	0.00271453	-1.96667	-0.478462		0.05	-0.0417552	-0.0217015		-0.0417552	-0.0217015	0.654274		4.999	0.0999933	0.0215344	0.0132124		0.05	4.97821	0.0127791		1.5908	0.386065		0.0324996	-2.41875	0.0228609	0.00119002		0.05	2.24325	0.90777		0.0812464	0.0324996	0.0368781	0.0103848		0.05	-0.0494083	-0.00405349		6.3
0.051	0.051	0.0371102	0.00540283		0.051	0.0320388	0.00286573	-1.966	-0.493611		0.051	-0.0420637	-0.0224205		-0.0420637	-0.0224205	0.648438		4.99896	0.101993	0.0222447	0.0136047		0.051	4.97748	0.0131481		1.5912	0.383719		0.0331496	-2.41713	0.0237139	0.00129593		0.051	2.24191	0.907021		0.0828712	0.0331496	0.0381602	0.0107263		0.051	-0.0498411	-0.00421251		6.426
0.052	0.052	0.0384217	0.00568776		0.052	0.0326668	0.00302174	-1.96533	-0.508842		0.052	-0.042349	-0.0231464		-0.042349	-0.0231464	0.642489		4.99892	0.103993	0.0229675	0.014001		0.052	4.97675	0.0135202		1.5916	0.381362		0.0337996	-2.4155	0.0245821	0.00140855		0.052	2.24059	0.90626		0.084496	0.0337996	0.0394628	0.0110736		0.052	-0.0502527	-0.00437379		6.552
0.053	0.053	0.0397542	0.00598449		0.053	0.0332947	0.00318259	-1.96467	-0.52415		0.053	-0.0426112	-0.0238788		-0.0426112	-0.0238788	0.636427		4.99888	0.105992	0.0237027	0.0144011		0.053	4.976	0.0138954		1.592	0.378995		0.0344496	-2.41388	0.0254655	0.00152811		0.053	2.23928	0.905487		0.0861207	0.0344496	0.0407858	0.0114267		0.053	-0.0506431	-0.00453726		6.678
0.054	0.054	0.0411074	0.00629337		0.054	0.0339227	0.0033483	-1.964	-0.539529		0.054	-0.0428502	-0.0246172		-0.0428502	-0.0246172	0.630253		4.99883	0.107992	0.0244507	0.014805		0.054	4.97524	0.0142735		1.5924	0.376615		0.0350995	-2.41225	0.0263637	0.00165485		0.054	2.23798	0.904704		0.0877455	0.0350995	0.0421292	0.0117858		0.054	-0.0510123	-0.00470283		6.804
0.055	0.055	0.042481	0.00661478		0.055	0.0345506	0.00351889	-1.96333	-0.554973		0.055	-0.0430658	-0.0253613		-0.0430658	-0.0253613	0.623969		4.99879	0.109991	0.0252114	0.0152127		0.055	4.97446	0.0146544		1.5928	0.374222		0.0357495	-2.41063	0.0272766	0.00178897		0.055	2.23669	0.903909		0.0893702	0.0357495	0.0434929	0.0121507		0.055	-0.0513606	-0.00487043		6.93
0.056	0.056	0.0438749	0.00694908		0.056	0.0351786	0.0036944	-1.96267	-0.570479		0.056	-0.043258	-0.0261105		-0.043258	-0.0261105	0.617576		4.99875	0.111991	0.025985	0.0156241		0.056	4.97367	0.0150382		1.5932	0.371814		0.0363995	-2.40901	0.028204	0.00193072		0.056	2.23542	0.903104		0.090995	0.0363995	0.0448768	0.0125216		0.056	-0.0516879	-0.00503998		7.056
0.057	0.057	0.0452886	0.00729663		0.057	0.0358065	0.00387483	-1.962	-0.586039		0.057	-0.0434268	-0.0268644		-0.0434268	-0.0268644	0.611074		4.9987	0.11399	0.0267717	0.0160392		0.057	4.97287	0.0154247		1.5936	0.369392		0.0370495	-2.40738	0.0291457	0.00208034		0.057	2.23415	0.902289		0.0926197	0.0370495	0.0462807	0.0128986		0.057	-0.0519943	-0.00521133		7.182
0.058	0.058	0.0467218	0.00765778		0.058	0.0364344	0.0040602	-1.96133	-0.60165		0.058	-0.0435722	-0.0276224		-0.0435722	-0.0276224	0.604464		4.99865	0.11599	0.0275715	0.0164578		0.058	4.97205	0.0158138		1.594	0.366953		0.0376994	-2.40576	0.0301016	0.00223808		0.058	2.2329	0.901463		0.0942444	0.0376994	0.0477045	0.0132818		0.058	-0.05228	-0.00538436		7.308
0.059	0.059	0.0481741	0.00803289		0.059	0.0370623	0.00425054	-1.96067	-0.617305		0.059	-0.0436942	-0.0283841		-0.0436942	-0.0283841	0.597749		4.99861	0.117989	0.0283846	0.0168801		0.059	4.97122	0.0162055		1.5944	0.364497		0.0383494	-2.40413	0.0310714	0.00240416		0.059	2.23167	0.900628		0.0958691	0.0383494	0.0491481	0.0136712		0.059	-0.0525449	-0.00555893		7.434
0.06	0.06	0.0496451	0.0084223		0.06	0.0376902	0.00444587	-1.96	-0.633001		0.06	-0.0437929	-0.0291489		-0.0437929	-0.0291489	0.590927		4.99856	0.119988	0.0292111	0.0173058		0.06	4.97038	0.0165998		1.5948	0.362023		0.0389994	-2.40251	0.0320548	0.00257883		0.06	2.23044	0.899784		0.0974938	0.0389994	0.0506114	0.014067		0.06	-0.0527892	-0.00573489		7.56
0.061	0.061	0.0511344	0.00882635		0.061	0.038318	0.00464618	-1.95933	-0.648733		0.061	-0.0438684	-0.0299163		-0.0438684	-0.0299163	0.584002		4.99851	0.121988	0.0300512	0.0177349		0.061	4.96953	0.0169964		1.5952	0.359676		0.0396494	-2.40088	0.0330516	0.0027623		0.061	2.22923	0.89893		0.0991185	0.0396494	0.0520942	0.0144692		0.061	-0.053013	-0.0059121		7.686
0.062	0.062	0.0526413	0.00924536		0.062	0.0389459	0.00485151	-1.95867	-0.664495		0.062	-0.0439208	-0.0306855		-0.0439208	-0.0306855	0.576973		4.99846	0.123987	0.0309047	0.0181674		0.062	4.96865	0.0173955		1.5956	0.357488		0.0402993	-2.39926	0.0340613	0.00295478		0.062	2.22803	0.898068		0.100743	0.0402993	0.0535962	0.014878		0.062	-0.0532164	-0.00609039		7.812
0.063	0.063	0.0541651	0.00967961		0.063	0.0395737	0.00506185	-1.958	-0.680284		0.063	-0.0439504	-0.031456		-0.0439504	-0.031456	0.569843		4.99841	0.125987	0.0317717	0.0186035		0.063	4.96777	0.017797		1.596	0.355453		0.0409493	-2.39763	0.0350833	0.0031564		0.063	2.22685	0.897198		0.102368	0.0409493	0.0551174	0.0152933		0.063	-0.0533997	-0.00626966		7.938
0.064	0.064	0.0557051	0.0101293		0.064	0.0402015	0.00527722	-1.95733	-0.696095		0.064	-0.0439577	-0.0322269		-0.0439577	-0.0322269	0.562611		4.99836	0.127986	0.0326522	0.0190431		0.064	4.96687	0.018201		1.5964	0.35352		0.0415993	-2.39601	0.0361169	0.00336726		0.064	2.22568	0.89632		0.103993	0.0415993	0.0566573	0.0157153		0.064	-0.053563	-0.00644978		8.064
0.065	0.065	0.0572595	0.0105946		0.065	0.0408294	0.00549763	-1.95667	-0.711923		0.065	-0.0439438	-0.0329971		-0.0439438	-0.0329971	0.555279		4.99831	0.129985	0.0335461	0.0194863		0.065	4.96596	0.0186076		1.5968	0.351643		0.0422492	-2.39438	0.0371599	0.00358719		0.065	2.22452	0.895437		0.105617	0.0422492	0.0582159	0.016144		0.065	-0.0537065	-0.0066306		8.19
0.066	0.066	0.0588259	0.0110752		0.066	0.0414571	0.00572308	-1.956	-0.727765		0.066	-0.0439105	-0.0337648		-0.0439105	-0.0337648	0.547849		4.99826	0.131985	0.0344537	0.0199331		0.066	4.96503	0.0190167		1.5972	0.349783		0.0428992	-2.39276	0.0382117	0.00381623		0.066	2.22337	0.89455		0.107242	0.0428992	0.0597929	0.0165794		0.066	-0.0538305	-0.00681206		8.316
0.067	0.067	0.0604041	0.0115715		0.067	0.0420849	0.00595358	-1.95533	-0.743616		0.067	-0.0438579	-0.0345298		-0.0438579	-0.0345298	0.54032		4.9982	0.133984	0.0353751	0.0203836		0.067	4.96409	0.0194284		1.5976	0.347925		0.0435491	-2.39113	0.0392728	0.0040547		0.067	2.22223	0.893657		0.108866	0.0435491	0.061388	0.0170215		0.067	-0.0539352	-0.00699399		8.442
0.068	0.068	0.0619945	0.012084		0.068	0.0427127	0.00618913	-1.95467	-0.759473		0.068	-0.0437851	-0.035292		-0.0437851	-0.035292	0.532695		4.99815	0.135983	0.0363104	0.0208378		0.068	4.96314	0.0198425		1.598	0.346067		0.0441991	-2.38951	0.0403437	0.00430299		0.068	2.22111	0.892759		0.110491	0.0441991	0.063001	0.0174703		0.068	-0.0540206	-0.00717626		8.568
0.069	0.069	0.0635979	0.0126133		0.069	0.0433404	0.00642975	-1.954	-0.775331		0.069	-0.0436913	-0.0360516		-0.0436913	-0.0360516	0.524975		4.9981	0.137982	0.0372599	0.0212955		0.069	4.96217	0.0202592		1.5984	0.344219		0.0448491	-2.38788	0.0414247	0.00456143		0.069	2.22	0.891856		0.112116	0.0448491	0.0646316	0.0179261		0.069	-0.0540872	-0.00735865		8.694
0.07	0.07	0.0652144	0.0131598		0.07	0.0439681	0.00667542	-1.95333	-0.791187		0.07	-0.043576	-0.0368082		-0.043576	-0.0368082	0.51716		4.99804	0.139982	0.0382236	0.0217569		0.07	4.96118	0.0206782		1.5988	0.342394		0.045499	-2.38626	0.0425157	0.00483023		0.07	2.2189	0.890947		0.11374	0.045499	0.0662793	0.0183889		0.07	-0.0541353	-0.00754098		8.82
0.071	0.071	0.0668438	0.0137238		0.071	0.0445958	0.00692615	-1.95267	-0.807037		0.071	-0.0434392	-0.0375615		-0.0434392	-0.0375615	0.509252		4.99798	0.141981	0.0392016	0.0222218		0.071	4.96018	0.0210996		1.5992	0.340602		0.046149	-2.38464	0.0436164	0.00510955		0.071	2.21782	0.890033		0.115365	0.046149	0.0679439	0.0188585		0.071	-0.0541651	-0.00772314		8.946
0.072	0.072	0.0684857	0.0143057		0.072	0.0452235	0.00718195	-1.952	-0.822877		0.072	-0.043281	-0.038311		-0.043281	-0.038311	0.501252		4.99793	0.14398	0.040194	0.0226903		0.072	4.95917	0.0215234		1.5996	0.338848		0.0467989	-2.38301	0.0447266	0.00539959		0.072	2.21675	0.889114		0.116989	0.0467989	0.0696248	0.0193351		0.072	-0.0541772	-0.00790494		9.072
0.073	0.073	0.0701396	0.0149058		0.073	0.0458512	0.0074428	-1.95133	-0.838704		0.073	-0.0431014	-0.0390561		-0.0431014	-0.0390561	0.493161		4.99787	0.145979	0.0412008	0.0231623		0.073	4.95814	0.0219495		1.6	0.337134		0.0474489	-2.38139	0.0458459	0.00570053		0.073	2.21569	0.888191		0.118614	0.0474489	0.0713215	0.0198187		0.073	-0.0541721	-0.00808613		9.198
0.074	0.074	0.071805	0.0155244		0.074	0.0464788	0.00770871	-1.95067	-0.854515		0.074	-0.0429006	-0.0397964		-0.0429006	-0.0397964	0.48498		4.99781	0.147978	0.0422221	0.0236379		0.074	4.9571	0.022378		1.6004	0.33546		0.0480988	-2.37976	0.046974	0.00601252		0.074	2.21465	0.887264		0.120238	0.0480988	0.073033	0.020309		0.074	-0.0541506	-0.00826653		9.324
0.075	0.075	0.0734815	0.0161617		0.075	0.0471065	0.00797967	-1.95	-0.870306		0.075	-0.0426787	-0.0405312		-0.0426787	-0.0405312	0.47671		4.99775	0.149978	0.0432581	0.0241171		0.075	4.95604	0.0228087		1.6008	0.333823		0.0487488	-2.37814	0.0481107	0.00633576		0.075	2.21362	0.886334		0.121863	0.0487488	0.0747573	0.0208057		0.075	-0.054115	-0.00844576		9.45
0.076	0.076	0.0751687	0.0168181		0.076	0.0477341	0.00825568	-1.94933	-0.886074		0.076	-0.0424357	-0.0412601		-0.0424357	-0.0412601	0.468353		4.99769	0.151977	0.0443088	0.0245999		0.076	4.95496	0.0232417		1.6012	0.33222		0.0493987	-2.37651	0.0492557	0.00667035		0.076	2.21261	0.885399		0.123487	0.0493987	0.0764938	0.0213087		0.076	-0.0540656	-0.00862366		9.576
0.077	0.077	0.0768662	0.0174938		0.077	0.0483617	0.00853673	-1.94867	-0.901815		0.077	-0.0421718	-0.0419826		-0.0421718	-0.0419826	0.45991		4.99763	0.153976	0.0453743	0.0250863		0.077	4.95387	0.0236771		1.6016	0.330651		0.0500487	-2.37489	0.0504085	0.00701643		0.077	2.2116	0.884462		0.125112	0.0500487	0.0782431	0.0218183		0.077	-0.0540018	-0.00880021		9.702
0.078	0.078	0.0785736	0.0181892		0.078	0.0489892	0.00882281	-1.948	-0.917528		0.078	-0.041887	-0.0426982		-0.041887	-0.0426982	0.451381		4.99757	0.155975	0.0464547	0.0255763		0.078	4.95277	0.0241147		1.602	0.329115		0.0506986	-2.37326	0.051569	0.00737412		0.078	2.21062	0.883522		0.126736	0.0506986	0.0800057	0.0223348		0.078	-0.0539232	-0.00897535		9.828
0.079	0.079	0.0802904	0.0189045		0.079	0.0496168	0.00911393	-1.94733	-0.933208		0.079	-0.0415815	-0.0434064		-0.0415815	-0.0434064	0.442769		4.9975	0.157974	0.0475501	0.0260699		0.079	4.95165	0.0245546		1.6024	0.327611		0.0513486	-2.37164	0.0527368	0.00774355		0.079	2.20964	0.88258		0.128361	0.0513486	0.0817819	0.0228583		0.079	-0.0538293	-0.00914897		9.954
0.08	0.08	0.0820162	0.01964		0.08	0.0502443	0.00941006	-1.94667	-0.948853		0.08	-0.0412553	-0.0441067		-0.0412553	-0.0441067	0.434075		4.99744	0.159973	0.0486606	0.0265672		0.08	4.95051	0.0249967		1.6028	0.326142		0.0519985	-2.37001	0.0539115	0.0081248		0.08	2.20868	0.881636		0.129985	0.0519985	0.0835714	0.0233889		0.08	-0.0537204	-0.00932098		10.08
0.081	0.081	0.0837506	0.0203959		0.081	0.0508718	0.00971121	-1.946	-0.96446		0.081	-0.0409086	-0.0447985		-0.0409086	-0.0447985	0.425299		4.99738	0.161972	0.0497863	0.0270681		0.081	4.94936	0.0254411		1.6032	0.324708		0.0526485	-2.36839	0.0550928	0.00851794		0.081	2.20773	0.88069		0.13161	0.0526485	0.0853739	0.0239265		0.081	-0.0535969	-0.00949133		10.206
0.082	0.082	0.0854929	0.0211725		0.082	0.0514993	0.0100174	-1.94533	-0.980026		0.082	-0.0405417	-0.0454814		-0.0405417	-0.0454814	0.416442		4.99731	0.163971	0.0509273	0.0275726		0.082	4.9482	0.0258877		1.6036	0.323309		0.0532984	-2.36677	0.0562803	0.00892308		0.082	2.2068	0.879743		0.133234	0.0532984	0.0871892	0.0244711		0.082	-0.0534588	-0.00965988		10.332
0.083	0.083	0.0872429	0.02197		0.083	0.0521268	0.0103285	-1.94467	-0.995549		0.083	-0.0401545	-0.0461549		-0.0401545	-0.0461549	0.407507		4.99724	0.16597	0.0520837	0.0280809		0.083	4.94701	0.0263366		1.604	0.321946		0.0539484	-2.36514	0.0574738	0.00934028		0.083	2.20588	0.878795		0.134859	0.0539484	0.089017	0.0250228		0.083	-0.0533065	-0.00982656		10.458
0.084	0.084	0.089	0.0227888		0.084	0.0527543	0.0106446	-1.944	-1.01103		0.084	-0.0397474	-0.0468184		-0.0397474	-0.0468184	0.398495		4.99718	0.167968	0.0532555	0.0285929		0.084	4.94581	0.0267877		1.6044	0.32062		0.0545983	-2.36352	0.0586729	0.00976964		0.084	2.20497	0.877846		0.136483	0.0545983	0.0908571	0.0255815		0.084	-0.0531402	-0.00999121		10.584
0.085	0.085	0.0907636	0.0236289		0.085	0.0533817	0.0109657	-1.94333	-1.02645		0.085	-0.0393204	-0.0474714		-0.0393204	-0.0474714	0.389405		4.99711	0.169967	0.0544428	0.0291085		0.085	4.9446	0.027241		1.6048	0.31933		0.0552482	-2.36189	0.0598775	0.0102113		0.085	2.20408	0.876897		0.138107	0.0552482	0.0927092	0.0261475		0.085	-0.0529599	-0.0101537		10.71
0.086	0.086	0.0925334	0.0244907		0.086	0.0540091	0.0112917	-1.94267	-1.04183		0.086	-0.0388738	-0.0481135		-0.0388738	-0.0481135	0.380241		4.99704	0.171966	0.0556458	0.029628		0.086	4.94337	0.0276966		1.6052	0.318077		0.0558982	-2.36027	0.0610871	0.0106652		0.086	2.2032	0.875947		0.139732	0.0558982	0.0945732	0.0267207		0.086	-0.052766	-0.0103138		10.836
0.087	0.087	0.0943088	0.0253743		0.087	0.0546365	0.0116226	-1.942	-1.05716		0.087	-0.0384078	-0.0487441		-0.0384078	-0.0487441	0.371003		4.99697	0.173965	0.0568645	0.0301512		0.087	4.94212	0.0281544		1.6056	0.316861		0.0565481	-2.35864	0.0623016	0.0111316		0.087	2.20233	0.874998		0.141356	0.0565481	0.0964488	0.0273012		0.087	-0.0525585	-0.0104715		10.962
0.088	0.088	0.0960894	0.0262799		0.088	0.0552639	0.0119585	-1.94133	-1.07242		0.088	-0.0379226	-0.0493627		-0.0379226	-0.0493627	0.361692		4.9969	0.175964	0.058099	0.0306782		0.088	4.94086	0.0286145		1.606	0.315682		0.0571981	-2.35702	0.0635205	0.0116105		0.088	2.20147	0.87405		0.142981	0.0571981	0.0983357	0.0278891		0.088	-0.0523379	-0.0106265		11.088
0.089	0.089	0.0978745	0.0272078		0.089	0.0558912	0.0122993	-1.94067	-1.08764		0.089	-0.0374184	-0.0499689		-0.0374184	-0.0499689	0.352311		4.99683	0.177962	0.0593495	0.031209		0.089	4.93958	0.0290768		1.6064	0.314539		0.057848	-2.3554	0.0647435	0.0121019		0.089	2.20063	0.873102		0.144605	0.057848	0.100234	0.0284843		0.089	-0.0521043	-0.0107788		11.214
0.09	0.09	0.0996638	0.0281581		0.09	0.0565185	0.012645	-1.94	-1.10279		0.09	-0.0368955	-0.0505621		-0.0368955	-0.0505621	0.342859		4.99676	0.179961	0.0606159	0.0317437		0.09	4.93828	0.0295414		1.6068	0.313434		0.0584979	-2.35377	0.0659702	0.0126057		0.09	2.1998	0.872156		0.146229	0.0584979	0.102142	0.0290869		0.09	-0.0518579	-0.0109282		11.34
0.091	0.091	0.101457	0.029131		0.091	0.0571458	0.0129955	-1.93933	-1.11787		0.091	-0.0363541	-0.0511419		-0.0363541	-0.0511419	0.333338		4.99669	0.18196	0.0618983	0.0322823		0.091	4.93697	0.0300083		1.6072	0.312367		0.0591478	-2.35215	0.0672003	0.0131221		0.091	2.19899	0.871211		0.147853	0.0591478	0.104061	0.0296968		0.091	-0.0515991	-0.0110748		11.466
0.092	0.092	0.103252	0.0301266		0.092	0.0577731	0.0133509	-1.93867	-1.1329		0.092	-0.0357945	-0.0517077		-0.0357945	-0.0517077	0.32375		4.99661	0.183958	0.063197	0.0328248		0.092	4.93564	0.0304775		1.6076	0.311337		0.0597978	-2.35052	0.0684334	0.013651		0.092	2.19819	0.870268		0.149478	0.0597978	0.105991	0.0303141		0.092	-0.051328	-0.0112182		11.592
0.093	0.093	0.10505	0.031145		0.093	0.0584004	0.0137111	-1.938	-1.14786		0.093	-0.0352171	-0.0522591		-0.0352171	-0.0522591	0.314096		4.99654	0.185957	0.0645118	0.0333713		0.093	4.93429	0.0309489		1.608	0.310346		0.0604477	-2.3489	0.0696693	0.0141924		0.093	2.1974	0.869327		0.151102	0.0604477	0.10793	0.030939		0.093	-0.0510447	-0.0113585		11.718
0.094	0.094	0.10685	0.0321863		0.094	0.0590276	0.0140762	-1.93733	-1.16275		0.094	-0.0346223	-0.0527955		-0.0346223	-0.0527955	0.304378		4.99647	0.187956	0.065843	0.0339218		0.094	4.93293	0.0314227		1.6084	0.309393		0.0610976	-2.34727	0.0709076	0.0147464		0.094	2.19662	0.868389		0.152726	0.0610976	0.109879	0.0315713		0.094	-0.0507497	-0.0114954		11.844
0.095	0.095	0.108652	0.0332506		0.095	0.0596548	0.014446	-1.93667	-1.17757		0.095	-0.0340103	-0.0533165		-0.0340103	-0.0533165	0.294596		4.99639	0.189954	0.0671907	0.0344764		0.095	4.93155	0.0318988		1.6088	0.308478		0.0617475	-2.34565	0.072148	0.0153128		0.095	2.19585	0.867454		0.15435	0.0617475	0.111838	0.0322111		0.095	-0.050443	-0.0116288		11.97
0.096	0.096	0.110453	0.0343381		0.096	0.060282	0.0148206	-1.936	-1.19232		0.096	-0.0333815	-0.0538216		-0.0333815	-0.0538216	0.284766		4.99631	0.191953	0.0685548	0.035035		0.096	4.93015	0.0323773		1.6092	0.307602		0.0623975	-2.34403	0.07339	0.0158917		0.096	2.1951	0.866521		0.155975	0.0623975	0.113806	0.0328584		0.096	-0.050125	-0.0117588		12.096
0.097	0.097	0.112255	0.0354487		0.097	0.0609092	0.0152	-1.93533	-1.20699		0.097	-0.0327363	-0.0543104		-0.0327363	-0.0543104	0.274894		4.99624	0.193951	0.0699355	0.0355978		0.097	4.92874	0.0328582		1.6096	0.306764		0.0630474	-2.3424	0.0746334	0.0164828		0.097	2.19436	0.865592		0.157599	0.0630474	0.115782	0.0335131		0.097	-0.049796	-0.0118852		12.222
0.098	0.098	0.114056	0.0365825		0.098	0.0615363	0.0155841	-1.93467	-1.2216		0.098	-0.0320751	-0.0547824		-0.0320751	-0.0547824	0.264985		4.99616	0.19595	0.0713328	0.0361648		0.098	4.9273	0.0333415		1.61	0.305965		0.0636973	-2.34078	0.0758777	0.0170863		0.098	2.19363	0.864667		0.159223	0.0636973	0.117768	0.0341753		0.098	-0.0494561	-0.0120079		12.348
0.099	0.099	0.115857	0.0377394		0.099	0.0621634	0.0159729	-1.934	-1.23612		0.099	-0.0313984	-0.0552372		-0.0313984	-0.0552372	0.25504		4.99608	0.197948	0.072747	0.036736		0.099	4.92586	0.0338272		1.6104	0.305206		0.0643472	-2.33915	0.0771228	0.0177021		0.099	2.19291	0.863746		0.160847	0.0643472	0.119761	0.0348449		0.099	-0.0491057	-0.0121268		12.474
0.1	0.1	0.117655	0.0389194		0.1	0.0627905	0.0163663	-1.93333	-1.25057		0.1	-0.0307066	-0.0556745		-0.0307066	-0.0556745	0.245057		4.996	0.199947	0.0741779	0.0373115		0.1	4.92439	0.0343153		1.6108	0.304485		0.0649971	-2.33753	0.0783682	0.0183299		0.1	2.19221	0.862829		0.162471	0.0649971	0.121763	0.0355218		0.1	-0.048745	-0.0122419
0.101	0.101	0.119451	0.0401225		0.101	0.0634176	0.0167645	-1.93267	-1.26493		0.101	-0.0300001	-0.0560937		-0.0300001	-0.0560937	0.235038		4.99592	0.201945	0.0756258	0.0378914		0.101	4.92291	0.034806		1.6112	0.303804		0.0656471	-2.3359	0.0796135	0.0189698		0.101	2.19151	0.861916		0.164096	0.0656471	0.123773	0.0362061		0.101	-0.0483744	-0.0123531
0.102	0.102	0.121244	0.0413486		0.102	0.0640446	0.0171673	-1.932	-1.27922		0.102	-0.0292794	-0.0564946		-0.0292794	-0.0564946	0.224982		4.99584	0.203943	0.0770906	0.0384756		0.102	4.9214	0.0352992		1.6116	0.303163		0.066297	-2.33428	0.0808584	0.0196214		0.102	2.19083	0.861009		0.16572	0.066297	0.12579	0.0368975		0.102	-0.0479941	-0.0124605
0.103	0.103	0.123034	0.0425977		0.103	0.0646716	0.0175747	-1.93133	-1.29342		0.103	-0.0285449	-0.0568768		-0.0285449	-0.0568768	0.214893		4.99576	0.205942	0.0785726	0.0390644		0.103	4.91989	0.0357949		1.612	0.302561		0.0669469	-2.33266	0.0821026	0.0202847		0.103	2.19015	0.860106		0.167344	0.0669469	0.127815	0.0375961		0.103	-0.0476042	-0.0125639
0.104	0.104	0.124819	0.0438698		0.104	0.0652986	0.0179867	-1.93067	-1.30754		0.104	-0.027797	-0.0572399		-0.027797	-0.0572399	0.204772		4.99567	0.20794	0.0800716	0.0396576		0.104	4.91835	0.0362933		1.6124	0.301998		0.0675968	-2.33103	0.0833458	0.0209596		0.104	2.18949	0.859209		0.168968	0.0675968	0.129846	0.038302		0.104	-0.047205	-0.0126632
0.105	0.105	0.1266	0.0451647		0.105	0.0659256	0.0184032	-1.93	-1.32157		0.105	-0.0270363	-0.0575836		-0.0270363	-0.0575836	0.194619		4.99559	0.209938	0.081588	0.0402554		0.105	4.91679	0.0367943		1.6128	0.301476		0.0682467	-2.32941	0.0845878	0.021646		0.105	2.18884	0.858317		0.170592	0.0682467	0.131885	0.0390152		0.105	-0.0467967	-0.0127583
0.106	0.106	0.128376	0.0464824		0.106	0.0665525	0.0188243	-1.92933	-1.33552		0.106	-0.0262632	-0.0579075		-0.0262632	-0.0579075	0.184439		4.99551	0.211936	0.0831216	0.0408579		0.106	4.91522	0.0372979		1.6132	0.300993		0.0688966	-2.32778	0.0858282	0.0223437		0.106	2.1882	0.857431		0.172216	0.0688966	0.13393	0.0397357		0.106	-0.0463796	-0.012849
0.107	0.107	0.130146	0.0478226		0.107	0.0671794	0.01925	-1.92867	-1.34938		0.107	-0.0254781	-0.0582113		-0.0254781	-0.0582113	0.174234		4.99542	0.213935	0.0846727	0.0414651		0.107	4.91363	0.0378043		1.6136	0.30055		0.0695465	-2.32616	0.0870668	0.0230526		0.107	2.18756	0.856551		0.17384	0.0695465	0.135982	0.0404636		0.107	-0.0459538	-0.0129354
0.108	0.108	0.13191	0.0491854		0.108	0.0678063	0.0196801	-1.928	-1.36315		0.108	-0.0246816	-0.0584948		-0.0246816	-0.0584948	0.164006		4.99534	0.215933	0.0862412	0.0420771		0.108	4.91202	0.0383134		1.614	0.300147		0.0701964	-2.32454	0.0883033	0.0237725		0.108	2.18694	0.855677		0.175464	0.0701964	0.138039	0.0411987		0.108	-0.0455196	-0.0130172
0.109	0.109	0.133666	0.0505705		0.109	0.0684332	0.0201146	-1.92733	-1.37683		0.109	-0.0238742	-0.0587576		-0.0238742	-0.0587576	0.153758		4.99525	0.217931	0.0878272	0.042694		0.109	4.9104	0.0388254		1.6144	0.299784		0.0708463	-2.32291	0.0895372	0.0245031		0.109	2.18632	0.854809		0.177088	0.0708463	0.140102	0.0419411		0.109	-0.0450774	-0.0130945
0.11	0.11	0.135415	0.0519778		0.11	0.06906	0.0205536	-1.92667	-1.39043		0.11	-0.0230564	-0.0589994		-0.0230564	-0.0589994	0.143492		4.99516	0.219929	0.0894309	0.0433158		0.11	4.90875	0.0393402		1.6148	0.299461		0.0714962	-2.32129	0.0907682	0.025244		0.11	2.18572	0.853948		0.178712	0.0714962	0.142171	0.0426905		0.11	-0.0446275	-0.0131672
0.111	0.111	0.137157	0.053407		0.111	0.0696868	0.020997	-1.926	-1.40392		0.111	-0.0222288	-0.05922		-0.0222288	-0.05922	0.133213		4.99507	0.221927	0.0910524	0.0439426		0.111	4.90709	0.0398579		1.6152	0.299178		0.0721461	-2.31966	0.0919959	0.0259949		0.111	2.18512	0.853094		0.180336	0.0721461	0.144245	0.0434468		0.111	-0.0441701	-0.0132355
0.112	0.112	0.138889	0.0548579		0.112	0.0703136	0.0214448	-1.92533	-1.41733		0.112	-0.021392	-0.0594192		-0.021392	-0.0594192	0.122922		4.99498	0.223925	0.0926915	0.0445745		0.112	4.90541	0.0403786		1.6156	0.298934		0.072796	-2.31804	0.0932201	0.0267556		0.112	2.18453	0.852246		0.18196	0.072796	0.146324	0.04421		0.112	-0.0437055	-0.0132993
0.113	0.113	0.140613	0.0563303		0.113	0.0709404	0.021897	-1.92467	-1.43064		0.113	-0.0205463	-0.0595967		-0.0205463	-0.0595967	0.112623		4.99489	0.225923	0.0943486	0.0452116		0.113	4.9037	0.0409023		1.616	0.298731		0.0734459	-2.31642	0.0944407	0.0275258		0.113	2.18394	0.851406		0.183584	0.0734459	0.148408	0.0449801		0.113	-0.0432338	-0.0133584
0.114	0.114	0.142327	0.057824		0.114	0.0715671	0.0223534	-1.924	-1.44386		0.114	-0.0196925	-0.0597523		-0.0196925	-0.0597523	0.102318		4.9948	0.227921	0.0960236	0.0458539		0.114	4.90199	0.0414291		1.6164	0.298567		0.0740958	-2.31479	0.0956573	0.0283052		0.114	2.18337	0.850573		0.185208	0.0740958	0.150497	0.0457572		0.114	-0.0427554	-0.0134128
0.115	0.115	0.14403	0.0593387		0.115	0.0721938	0.0228142	-1.92333	-1.45698		0.115	-0.0188311	-0.0598859		-0.0188311	-0.0598859	0.0920108		4.99471	0.229919	0.0977166	0.0465016		0.115	4.90025	0.041959		1.6168	0.298443		0.0747456	-2.31317	0.0968696	0.0290933		0.115	2.1828	0.849747		0.186831	0.0747456	0.152589	0.046541		0.115	-0.0422705	-0.0134625
0.116	0.116	0.145723	0.060874		0.116	0.0728204	0.0232792	-1.92267	-1.47001		0.116	-0.0179627	-0.0599972		-0.0179627	-0.0599972	0.0817053		4.99462	0.231917	0.0994277	0.0471547		0.116	4.89849	0.0424921		1.6172	0.298358		0.0753955	-2.31154	0.0980771	0.0298893		0.116	2.18223	0.848929		0.188455	0.0753955	0.154686	0.0473312		0.116	-0.0417795	-0.0135077
0.117	0.117	0.147404	0.0624297		0.117	0.0734471	0.0237485	-1.922	-1.48294		0.117	-0.0170879	-0.0600862		-0.0170879	-0.0600862	0.0714061		4.99453	0.233915	0.101157	0.0478133		0.117	4.89672	0.0430285		1.6176	0.298312		0.0760454	-2.30992	0.0992796	0.0306924		0.117	2.18168	0.848118		0.190079	0.0760454	0.156786	0.0481279		0.117	-0.0412826	-0.0135484
0.118	0.118	0.149074	0.0640054		0.118	0.0740737	0.024222	-1.92133	-1.49577		0.118	-0.0162072	-0.0601528		-0.0162072	-0.0601528	0.061115		4.99443	0.235912	0.102904	0.0484775		0.118	4.89492	0.0435682		1.618	0.298304		0.0766953	-2.3083	0.100477	0.0315017		0.118	2.18112	0.847314		0.191703	0.0766953	0.15889	0.048931		0.118	-0.0407799	-0.0135844
0.119	0.119	0.150732	0.0656007		0.119	0.0747003	0.0246996	-1.92067	-1.5085		0.119	-0.0153213	-0.0601967		-0.0153213	-0.0601967	0.0508366		4.99434	0.23791	0.10467	0.0491474		0.119	4.89311	0.0441113		1.6184	0.298335		0.0773452	-2.30667	0.101668	0.0323156		0.119	2.18057	0.846517		0.193327	0.0773452	0.160998	0.0497408		0.119	-0.0402716	-0.0136155
0.12	0.12	0.152376	0.0672154		0.12	0.0753268	0.0251814	-1.92	-1.52113		0.12	-0.0144308	-0.0602179		-0.0144308	-0.0602179	0.0405749		4.99424	0.239908	0.106454	0.0498231		0.12	4.89128	0.0446579		1.6188	0.298402		0.0779951	-2.30505	0.102853	0.0331329		0.12	2.18001	0.845728		0.194951	0.0779951	0.163108	0.050557		0.12	-0.039758	-0.0136417
0.121	0.121	0.154008	0.0688489		0.121	0.0759533	0.0256674	-1.91933	-1.53366		0.121	-0.0135363	-0.0602165		-0.0135363	-0.0602165	0.0303341		4.99414	0.241906	0.108257	0.0505047		0.121	4.88943	0.045208		1.6192	0.298506		0.0786449	-2.30343	0.104033	0.0339536		0.121	2.17946	0.844945		0.196574	0.0786449	0.165221	0.0513795		0.121	-0.0392395	-0.0136632
0.122	0.122	0.155626	0.0705009		0.122	0.0765798	0.0261574	-1.91867	-1.5461		0.122	-0.0126385	-0.0601922		-0.0126385	-0.0601922	0.0201177		4.99405	0.243903	0.110078	0.0511923		0.122	4.88756	0.0457617		1.6196	0.298645		0.0792948	-2.3018	0.105208	0.0347781		0.122	2.17891	0.844168		0.198198	0.0792948	0.167337	0.0522081		0.122	-0.0387163	-0.01368
0.123	0.123	0.157229	0.0721709		0.123	0.0772063	0.0266514	-1.918	-1.55843		0.123	-0.0117379	-0.0601452		-0.0117379	-0.0601452	0.00993119		4.99395	0.245901	0.111918	0.0518859		0.123	4.88567	0.046319		1.62	0.298818		0.0799447	-2.30018	0.106378	0.0356069		0.123	2.17836	0.843397		0.199822	0.0799447	0.169455	0.0530425		0.123	-0.0381888	-0.0136923
0.124	0.124	0.158818	0.0738585		0.124	0.0778327	0.0271495	-1.91733	-1.57066		0.124	-0.0108352	-0.0600755		-0.0108352	-0.0600755	-0.000220499		4.99385	0.247898	0.113777	0.0525858		0.124	4.88376	0.0468801		1.6204	0.299021		0.0805945	-2.29855	0.107543	0.0364402		0.124	2.17782	0.842632		0.201445	0.0805945	0.171575	0.0538826		0.124	-0.0376572	-0.0137
0.125	0.125	0.160392	0.0755632		0.125	0.0784591	0.0276516	-1.91667	-1.58279		0.125	-0.0099311	-0.0599831		-0.0099311	-0.0599831	-0.0103321		4.99375	0.249896	0.115654	0.0532918		0.125	4.88183	0.0474449		1.6208	0.299251		0.0812444	-2.29693	0.108703	0.0372781		0.125	2.17728	0.841874		0.203069	0.0812444	0.173697	0.0547279		0.125	-0.037122	-0.0137036
0.126	0.126	0.161951	0.0772845		0.126	0.0790855	0.0281577	-1.916	-1.59482		0.126	-0.00902616	-0.059868		-0.00902616	-0.059868	-0.0203982		4.99365	0.251893	0.11755	0.0540043		0.126	4.87988	0.0480137		1.6212	0.299505		0.0818943	-2.29531	0.109859	0.0381203		0.126	2.17674	0.841121		0.204693	0.0818943	0.175821	0.0555776		0.126	-0.0365835	-0.0137038
0.127	0.127	0.163493	0.0790218		0.127	0.0797118	0.0286677	-1.91533	-1.60674		0.127	-0.00812107	-0.0597303		-0.00812107	-0.0597303	-0.0304126		4.99355	0.253891	0.119465	0.0547231		0.127	4.87791	0.0485863		1.6216	0.299776		0.0825441	-2.29368	0.111009	0.0389665		0.127	2.1762	0.840375		0.206316	0.0825441	0.177946	0.0564315		0.127	-0.0360419	-0.0137007
0.128	0.128	0.16502	0.0807746		0.128	0.0803381	0.0291816	-1.91467	-1.61856		0.128	-0.00721647	-0.0595703		-0.00721647	-0.0595703	-0.0403687		4.99345	0.255888	0.121399	0.0554484		0.128	4.87592	0.0491629		1.622	0.300058		0.083194	-2.29206	0.112154	0.0398165		0.128	2.17566	0.839636		0.20794	0.083194	0.180073	0.0572885		0.128	-0.0354976	-0.0136953
0.129	0.129	0.16653	0.0825424		0.129	0.0809644	0.0296994	-1.914	-1.63028		0.129	-0.006313	-0.059388		-0.006313	-0.059388	-0.0502589		4.99335	0.257886	0.123352	0.0561803		0.129	4.87391	0.0497434		1.6224	0.30035		0.0838439	-2.29044	0.113293	0.0406699		0.129	2.17512	0.838903		0.209564	0.0838439	0.182202	0.0581488		0.129	-0.0349507	-0.0136874
0.13	0.13	0.168023	0.0843245		0.13	0.0815906	0.030221	-1.91333	-1.64189		0.13	-0.00541133	-0.0591836		-0.00541133	-0.0591836	-0.0600746		4.99324	0.259883	0.125324	0.0569188		0.13	4.87189	0.050328		1.6228	0.300647		0.0844937	-2.28881	0.114427	0.0415265		0.13	2.17459	0.838177		0.211187	0.0844937	0.184332	0.0590119		0.13	-0.0344015	-0.0136775
0.131	0.131	0.169499	0.0861203		0.131	0.0822168	0.0307465	-1.91267	-1.6534		0.131	-0.00451211	-0.0589573		-0.00451211	-0.0589573	-0.0698061		4.99314	0.26188	0.127315	0.057664		0.131	4.86984	0.0509165		1.6232	0.300953		0.0851436	-2.28719	0.115554	0.0423861		0.131	2.17405	0.837457		0.212811	0.0851436	0.186463	0.0598783		0.131	-0.0338499	-0.0136649
0.132	0.132	0.170957	0.0879292		0.132	0.082843	0.0312757	-1.912	-1.6648		0.132	-0.00361603	-0.0587095		-0.00361603	-0.0587095	-0.0794415		4.99303	0.263877	0.129326	0.0584158		0.132	4.86777	0.0515092		1.6236	0.301272		0.0857934	-2.28557	0.116676	0.0432485		0.132	2.17352	0.836744		0.214434	0.0857934	0.188595	0.0607482		0.132	-0.0332962	-0.0136494
0.133	0.133	0.172398	0.0897504		0.133	0.0834691	0.0318086	-1.91133	-1.6761		0.133	-0.00272375	-0.0584404		-0.00272375	-0.0584404	-0.0889663		4.99293	0.265875	0.131356	0.0591744		0.133	4.86568	0.0521059		1.624	0.30161		0.0864433	-2.28394	0.117792	0.0441134		0.133	2.17299	0.836037		0.216058	0.0864433	0.190727	0.0616218		0.133	-0.0327405	-0.0136308
0.134	0.134	0.17382	0.0915833		0.134	0.0840952	0.0323453	-1.91067	-1.6873		0.134	-0.001836	-0.0581503		-0.001836	-0.0581503	-0.0983623		4.99282	0.267872	0.133406	0.0599399		0.134	4.86357	0.0527067		1.6244	0.301969		0.0870931	-2.28232	0.118901	0.0449806		0.134	2.17245	0.835337		0.217681	0.0870931	0.19286	0.0624988		0.134	-0.0321831	-0.013609
0.135	0.135	0.175225	0.0934269		0.135	0.0847213	0.0328857	-1.91	-1.69839		0.135	-0.000953497	-0.0578397		-0.000953497	-0.0578397	-0.107604		4.99271	0.269869	0.135475	0.0607124		0.135	4.86145	0.0533118		1.6248	0.302351		0.087743	-2.2807	0.120005	0.0458498		0.135	2.17192	0.834644		0.219305	0.087743	0.194993	0.0633792		0.135	-0.0316244	-0.0135843
0.136	0.136	0.176611	0.0952805		0.136	0.0853474	0.0334297	-1.90933	-1.70937		0.136	-7.69932e-05	-0.057509		-7.69932e-05	-0.057509	-0.116655		4.9926	0.271866	0.137564	0.0614918		0.136	4.8593	0.0539211		1.6252	0.302756		0.0883928	-2.27907	0.121102	0.0467205		0.136	2.17138	0.833957		0.220928	0.0883928	0.197126	0.0642616		0.136	-0.0310648	-0.0135577
0.137	0.137	0.177978	0.0971431		0.137	0.0859734	0.0339773	-1.90867	-1.72025		0.137	0.000792735	-0.0571589		0.000792735	-0.0571589	-0.125448		4.99249	0.273863	0.139672	0.0622784		0.137	4.85713	0.0545347		1.6256	0.303183		0.0890426	-2.27745	0.122193	0.0475927		0.137	2.17084	0.833276		0.222551	0.0890426	0.19926	0.0651457		0.137	-0.0305046	-0.0135295
0.138	0.138	0.179327	0.0990134		0.138	0.0865993	0.0345285	-1.908	-1.73102		0.138	0.00165482	-0.0567901		0.00165482	-0.0567901	-0.1336		4.99238	0.27586	0.1418	0.0630721		0.138	4.85494	0.0551527		1.626	0.303629		0.0896925	-2.27583	0.123277	0.0484659		0.138	2.17031	0.832602		0.224175	0.0896925	0.201392	0.0660312		0.138	-0.029944	-0.0135
0.139	0.139	0.180657	0.100889		0.139	0.0872253	0.0350833	-1.90733	-1.74169		0.139	0.00250765	-0.0564044		0.00250765	-0.0564044	-0.140806		4.99227	0.277857	0.143948	0.0638732		0.139	4.85272	0.0557751		1.6264	0.304094		0.0903423	-2.2742	0.124355	0.0493399		0.139	2.16977	0.831934		0.225798	0.0903423	0.203525	0.0669178		0.139	-0.0293833	-0.0134693
0.14	0.14	0.181969	0.102767		0.14	0.0878512	0.0356416	-1.90667	-1.75225		0.14	0.00334902	-0.0560042		0.00334902	-0.0560042	-0.147613		4.99216	0.279854	0.146116	0.0646817		0.14	4.85049	0.056402		1.6268	0.304577		0.0909922	-2.27258	0.125427	0.0502146		0.14	2.16923	0.831273		0.227422	0.0909922	0.205657	0.0678058		0.14	-0.0288224	-0.0134372
0.141	0.141	0.183263	0.104646		0.141	0.0884771	0.0362033	-1.906	-1.76271		0.141	0.00417812	-0.0555907		0.00417812	-0.0555907	-0.154344		4.99205	0.281851	0.148304	0.0654976		0.141	4.84824	0.0570335		1.6272	0.305077		0.091642	-2.27096	0.126492	0.0510898		0.141	2.16868	0.830617		0.229045	0.091642	0.207789	0.0686953		0.141	-0.0282616	-0.0134035
0.142	0.142	0.184539	0.106525		0.142	0.0891029	0.0367686	-1.90533	-1.77306		0.142	0.0049956	-0.0551642		0.0049956	-0.0551642	-0.161176		4.99194	0.283847	0.150512	0.066321		0.142	4.84597	0.0576696		1.6276	0.305593		0.0922918	-2.26933	0.127551	0.0519653		0.142	2.16814	0.829968		0.230668	0.0922918	0.209919	0.0695865		0.142	-0.0277009	-0.0133678
0.143	0.143	0.185799	0.108407		0.143	0.0897287	0.0373372	-1.90467	-1.7833		0.143	0.00580265	-0.0547242		0.00580265	-0.0547242	-0.168137		4.99182	0.285844	0.15274	0.0671521		0.143	4.84367	0.0583103		1.628	0.306125		0.0929416	-2.26771	0.128604	0.052841		0.143	2.16759	0.829325		0.232291	0.0929416	0.212049	0.0704796		0.143	-0.0271407	-0.01333
0.144	0.144	0.187042	0.110292		0.144	0.0903545	0.0379093	-1.904	-1.79344		0.144	0.00660016	-0.0542706		0.00660016	-0.0542706	-0.175196		4.99171	0.287841	0.154989	0.0679909		0.144	4.84135	0.0589558		1.6284	0.306673		0.0935915	-2.26609	0.12965	0.0537166		0.144	2.16704	0.828687		0.233915	0.0935915	0.214177	0.0713741		0.144	-0.026581	-0.0132904
0.145	0.145	0.188269	0.11218		0.145	0.0909802	0.0384847	-1.90333	-1.80347		0.145	0.0073884	-0.0538031		0.0073884	-0.0538031	-0.182299		4.99159	0.289837	0.157257	0.0688375		0.145	4.83902	0.059606		1.6288	0.307237		0.0942413	-2.26446	0.13069	0.0545919		0.145	2.16649	0.828056		0.235538	0.0942413	0.216304	0.0722701		0.145	-0.0260223	-0.0132488
0.146	0.146	0.189479	0.114071		0.146	0.0916059	0.0390635	-1.90267	-1.8134		0.146	0.00816714	-0.0533218		0.00816714	-0.0533218	-0.189396		4.99148	0.291834	0.159546	0.069692		0.146	4.83666	0.060261		1.6292	0.307816		0.0948911	-2.26284	0.131724	0.0554668		0.146	2.16593	0.82743		0.237161	0.0948911	0.218428	0.0731675		0.146	-0.0254646	-0.0132053
0.147	0.147	0.190673	0.115964		0.147	0.0922316	0.0396455	-1.902	-1.82322		0.147	0.00893582	-0.0528269		0.00893582	-0.0528269	-0.196447		4.99136	0.293831	0.161856	0.0705545		0.147	4.83428	0.0609209		1.6296	0.308409		0.0955409	-2.26122	0.132751	0.0563408		0.147	2.16537	0.82681		0.238784	0.0955409	0.220551	0.0740659		0.147	-0.0249082	-0.0131601
0.148	0.148	0.19185	0.11786		0.148	0.0928572	0.0402308	-1.90133	-1.83294		0.148	0.0096938	-0.0523188		0.0096938	-0.0523188	-0.203425		4.99124	0.295827	0.164186	0.071425		0.148	4.83188	0.0615858		1.63	0.309017		0.0961907	-2.25959	0.133771	0.057214		0.148	2.16481	0.826196		0.240407	0.0961907	0.222672	0.0749654		0.148	-0.0243533	-0.0131133
0.149	0.149	0.193009	0.119756		0.149	0.0934828	0.0408194	-1.90067	-1.84255		0.149	0.0104405	-0.0517978		0.0104405	-0.0517978	-0.210317		4.99112	0.297824	0.166536	0.0723037		0.149	4.82945	0.0622557		1.6304	0.309639		0.0968405	-2.25797	0.134785	0.0580862		0.149	2.16425	0.825588		0.24203	0.0968405	0.224791	0.0758658		0.149	-0.0238001	-0.0130648
0.15	0.15	0.194152	0.121653		0.15	0.0941083	0.0414111	-1.9	-1.85205		0.15	0.0111754	-0.0512644		0.0111754	-0.0512644	-0.217114		4.991	0.29982	0.168908	0.0731906		0.15	4.82701	0.0629306		1.6308	0.310275		0.0974903	-2.25635	0.135793	0.0589572		0.15	2.16368	0.824985		0.243653	0.0974903	0.226908	0.0767672		0.15	-0.0232486	-0.0130145
0.151	0.151	0.195277	0.12355		0.151	0.0947338	0.042006	-1.89933	-1.86145		0.151	0.0118982	-0.0507189		0.0118982	-0.0507189	-0.223812		4.99088	0.301816	0.171299	0.0740859		0.151	4.82454	0.0636106		1.6312	0.310923		0.0981402	-2.25472	0.136794	0.0598268		0.151	2.16311	0.824387		0.245277	0.0981402	0.229021	0.0776697		0.151	-0.022699	-0.0129623
0.152	0.152	0.196385	0.125446		0.152	0.0953593	0.0426041	-1.89867	-1.87075		0.152	0.0126084	-0.0501618		0.0126084	-0.0501618	-0.23041		4.99076	0.303813	0.173712	0.0749895		0.152	4.82205	0.0642958		1.6316	0.311584		0.09879	-2.2531	0.13779	0.060695		0.152	2.16253	0.823795		0.2469	0.09879	0.231133	0.0785731		0.152	-0.0221516	-0.0129082
0.153	0.153	0.197477	0.127341		0.153	0.0959847	0.0432052	-1.898	-1.87994		0.153	0.0133058	-0.0495935		0.0133058	-0.0495935	-0.236907		4.99064	0.305809	0.176146	0.0759016		0.153	4.81954	0.0649862		1.632	0.312256		0.0994398	-2.25148	0.138778	0.0615615		0.153	2.16195	0.823208		0.248523	0.0994398	0.233241	0.0794776		0.153	-0.0216064	-0.0128521
0.154	0.154	0.198551	0.129234		0.154	0.0966101	0.0438094	-1.89733	-1.88902		0.154	0.0139901	-0.0490145		0.0139901	-0.0490145	-0.243304		4.99052	0.307805	0.1786	0.0768223		0.154	4.81701	0.0656818		1.6324	0.31294		0.10009	-2.24985	0.139761	0.0624262		0.154	2.16137	0.822627		0.250146	0.10009	0.235346	0.080383		0.154	-0.0210637	-0.0127939
0.155	0.155	0.199609	0.131125		0.155	0.0972355	0.0444167	-1.89667	-1.89801		0.155	0.0146612	-0.048425		0.0146612	-0.048425	-0.249599		4.99039	0.309801	0.181076	0.0777517		0.155	4.81445	0.0663828		1.6328	0.313635		0.100739	-2.24823	0.140737	0.0632889		0.155	2.16078	0.82205		0.251768	0.100739	0.237448	0.0812893		0.155	-0.0205238	-0.0127338
0.156	0.156	0.20065	0.133014		0.156	0.0978608	0.0450269	-1.896	-1.90688		0.156	0.0153186	-0.0478256		0.0153186	-0.0478256	-0.255793		4.99027	0.311798	0.183572	0.0786898		0.156	4.81188	0.0670892		1.6332	0.314341		0.101389	-2.24661	0.141707	0.0641493		0.156	2.16019	0.821479		0.253391	0.101389	0.239547	0.0821959		0.156	-0.0199867	-0.0126721
0.157	0.157	0.201674	0.1349		0.157	0.0984861	0.0456402	-1.89533	-1.91566		0.157	0.0159623	-0.0472167		0.0159623	-0.0472167	-0.261884		4.99014	0.313794	0.18609	0.0796368		0.157	4.80928	0.067801		1.6336	0.315056		0.102039	-2.24499	0.14267	0.0650072		0.157	2.15959	0.820913		0.255014	0.102039	0.241642	0.0831026		0.157	-0.0194529	-0.012609
0.158	0.158	0.202683	0.136782		0.158	0.0991113	0.0462564	-1.89467	-1.92433		0.158	0.016592	-0.0465986		0.016592	-0.0465986	-0.267873		4.99002	0.31579	0.188629	0.0805927		0.158	4.80666	0.0685184		1.634	0.315781		0.102689	-2.24336	0.143627	0.0658626		0.158	2.15899	0.820351		0.256637	0.102689	0.243734	0.0840092		0.158	-0.0189223	-0.0125448
0.159	0.159	0.203675	0.138661		0.159	0.0997365	0.0468754	-1.894	-1.93289		0.159	0.0172075	-0.0459718		0.0172075	-0.0459718	-0.27376		4.98989	0.317786	0.191189	0.0815575		0.159	4.80401	0.0692412		1.6344	0.316516		0.103339	-2.24174	0.144578	0.0667151		0.159	2.15838	0.819795		0.25826	0.103339	0.245822	0.0849153		0.159	-0.0183953	-0.0124796
0.16	0.16	0.20465	0.140535		0.16	0.100362	0.0474974	-1.89333	-1.94135		0.16	0.0178086	-0.0453367		0.0178086	-0.0453367	-0.279542		4.98976	0.319782	0.193771	0.0825315		0.16	4.80135	0.0699697		1.6348	0.317259		0.103988	-2.24012	0.145523	0.0675646		0.16	2.15777	0.819243		0.259883	0.103988	0.247906	0.0858207		0.16	-0.017872	-0.0124137
0.161	0.161	0.20561	0.142404		0.161	0.100987	0.0481222	-1.89267	-1.94971		0.161	0.018395	-0.0446937		0.018395	-0.0446937	-0.28522		4.98964	0.321777	0.196374	0.0835146		0.161	4.79866	0.0707038		1.6352	0.31801		0.104638	-2.23849	0.146461	0.0684109		0.161	2.15715	0.818696		0.261506	0.104638	0.249986	0.0867252		0.161	-0.0173526	-0.0123473
0.162	0.162	0.206555	0.144268		0.162	0.101612	0.0487499	-1.892	-1.95797		0.162	0.0189667	-0.0440432		0.0189667	-0.0440432	-0.290794		4.98951	0.323773	0.198998	0.084507		0.162	4.79595	0.0714436		1.6356	0.318768		0.105288	-2.23687	0.147393	0.069254		0.162	2.15653	0.818153		0.263128	0.105288	0.252063	0.0876287		0.162	-0.0168371	-0.0122803
0.163	0.163	0.207483	0.146127		0.163	0.102237	0.0493803	-1.89133	-1.96613		0.163	0.0195235	-0.0433856		0.0195235	-0.0433856	-0.296263		4.98938	0.325769	0.201644	0.0855087		0.163	4.79321	0.0721891		1.636	0.319532		0.105938	-2.23525	0.14832	0.0700937		0.163	2.1559	0.817615		0.264751	0.105938	0.254135	0.0885312		0.163	-0.0163257	-0.0122129
0.164	0.164	0.208397	0.14798		0.164	0.102862	0.0500135	-1.89067	-1.97418		0.164	0.0200651	-0.0427214		0.0200651	-0.0427214	-0.301626		4.98925	0.327765	0.204312	0.0865198		0.164	4.79046	0.0729404		1.6364	0.320303		0.106587	-2.23363	0.14924	0.0709299		0.164	2.15527	0.817081		0.266374	0.106587	0.256203	0.0894326		0.164	-0.0158186	-0.0121448
0.165	0.165	0.209295	0.149826		0.165	0.103487	0.0506493	-1.89	-1.98213		0.165	0.0205916	-0.0420509		0.0205916	-0.0420509	-0.306883		4.98911	0.32976	0.207002	0.0875404		0.165	4.78768	0.0736976		1.6368	0.321081		0.107237	-2.232	0.150155	0.0717624		0.165	2.15463	0.816551		0.267997	0.107237	0.258267	0.0903328		0.165	-0.0153158	-0.0120763
0.166	0.166	0.210178	0.151666		0.166	0.104112	0.0512879	-1.88933	-1.98998		0.166	0.0211026	-0.0413745		0.0211026	-0.0413745	-0.312035		4.98898	0.331756	0.209713	0.0885706		0.166	4.78487	0.0744607		1.6372	0.321864		0.107887	-2.23038	0.151064	0.0725913		0.166	2.15398	0.816025		0.269619	0.107887	0.260327	0.0912319		0.166	-0.0148176	-0.0120072
0.167	0.167	0.211046	0.153498		0.167	0.104737	0.0519292	-1.88867	-1.99773		0.167	0.0215982	-0.0406926		0.0215982	-0.0406926	-0.317079		4.98885	0.333752	0.212446	0.0896104		0.167	4.78205	0.0752297		1.6376	0.322653		0.108537	-2.22876	0.151967	0.0734164		0.167	2.15333	0.815504		0.271242	0.108537	0.262382	0.0921298		0.167	-0.014324	-0.0119375
0.168	0.168	0.2119	0.155323		0.168	0.105362	0.052573	-1.888	-2.00538		0.168	0.0220782	-0.0400056		0.0220782	-0.0400056	-0.322018		4.98871	0.335747	0.215201	0.09066		0.168	4.7792	0.0760047		1.638	0.323448		0.109186	-2.22714	0.152864	0.0742376		0.168	2.15268	0.814986		0.272864	0.109186	0.264432	0.0930266		0.168	-0.0138352	-0.0118671
0.169	0.169	0.212739	0.157141		0.169	0.105986	0.0532195	-1.88733	-2.01293		0.169	0.0225426	-0.0393139		0.0225426	-0.0393139	-0.326849		4.98858	0.337743	0.217978	0.0917194		0.169	4.77632	0.0767858		1.6384	0.324246		0.109836	-2.22551	0.153755	0.0750548		0.169	2.15202	0.814472		0.274487	0.109836	0.266478	0.093922		0.169	-0.0133514	-0.0117962
0.17	0.17	0.213564	0.15895		0.17	0.106611	0.0538685	-1.88667	-2.02038		0.17	0.0229912	-0.0386179		0.0229912	-0.0386179	-0.331573		4.98844	0.339738	0.220778	0.0927886		0.17	4.77343	0.0775729		1.6388	0.325049		0.110486	-2.22389	0.154641	0.0758678		0.17	2.15135	0.813962		0.276109	0.110486	0.268518	0.0948159		0.17	-0.0128726	-0.0117249
0.171	0.171	0.214375	0.160751		0.171	0.107236	0.0545201	-1.886	-2.02773		0.171	0.0234239	-0.0379179		0.0234239	-0.0379179	-0.336189		4.98831	0.341733	0.223599	0.0938678		0.171	4.77051	0.0783661		1.6392	0.325854		0.111136	-2.22227	0.155522	0.0766767		0.171	2.15068	0.813455		0.277732	0.111136	0.270554	0.0957083		0.171	-0.012399	-0.0116531
0.172	0.172	0.215172	0.162543		0.172	0.107861	0.0551742	-1.88533	-2.03498		0.172	0.0238407	-0.0372144		0.0238407	-0.0372144	-0.340698		4.98817	0.343729	0.226442	0.0949571		0.172	4.76757	0.0791655		1.6396	0.326663		0.111785	-2.22065	0.156397	0.0774815		0.172	2.15	0.812952		0.279354	0.111785	0.272584	0.0965995		0.172	-0.0119306	-0.0115806
0.173	0.173	0.215956	0.164327		0.173	0.108485	0.0558307	-1.88467	-2.04213		0.173	0.0242415	-0.0365076		0.0242415	-0.0365076	-0.345099		4.98803	0.345724	0.229308	0.0960563		0.173	4.7646	0.079971		1.64	0.327473		0.112435	-2.21902	0.157267	0.078282		0.173	2.14931	0.812452		0.280977	0.112435	0.274609	0.0974895		0.173	-0.0114676	-0.0115072
0.174	0.174	0.216726	0.1661		0.174	0.10911	0.0564897	-1.884	-2.04919		0.174	0.0246264	-0.035798		0.0246264	-0.035798	-0.349392		4.98789	0.347719	0.232195	0.0971656		0.174	4.76161	0.0807826		1.6404	0.328286		0.113085	-2.2174	0.158131	0.0790783		0.174	2.14862	0.811956		0.282599	0.113085	0.276629	0.0983781		0.174	-0.0110101	-0.0114331
0.175	0.175	0.217484	0.167865		0.175	0.109734	0.0571511	-1.88333	-2.05615		0.175	0.0249952	-0.0350859		0.0249952	-0.0350859	-0.353577		4.98776	0.349714	0.235105	0.098285		0.175	4.7586	0.0816004		1.6408	0.329099		0.113735	-2.21578	0.15899	0.0798702		0.175	2.14792	0.811463		0.284222	0.113735	0.278643	0.0992654		0.175	-0.0105582	-0.0113581
0.176	0.176	0.218228	0.169619		0.176	0.110359	0.0578149	-1.88267	-2.06301		0.176	0.0253479	-0.0343716		0.0253479	-0.0343716	-0.357653		4.98761	0.351709	0.238036	0.0994146		0.176	4.75556	0.0824244		1.6412	0.329914		0.114384	-2.21416	0.159844	0.0806575		0.176	2.14722	0.810973		0.285844	0.114384	0.280652	0.100151		0.176	-0.0101121	-0.0112826
0.177	0.177	0.21896	0.171364		0.177	0.110983	0.0584811	-1.882	-2.06977		0.177	0.0256845	-0.0336555		0.0256845	-0.0336555	-0.361621		4.98747	0.353704	0.240989	0.100554		0.177	4.7525	0.0832546		1.6416	0.330728		0.115034	-2.21253	0.160693	0.0814403		0.177	2.14651	0.810487		0.287466	0.115034	0.282654	0.101035		0.177	-0.00967191	-0.0112065
0.178	0.178	0.219679	0.173098		0.178	0.111608	0.0591495	-1.88133	-2.07644		0.178	0.026005	-0.032938		0.026005	-0.032938	-0.365481		4.98733	0.355699	0.243965	0.101704		0.178	4.74942	0.0840909		1.642	0.331542		0.115684	-2.21091	0.161537	0.0822184		0.178	2.1458	0.810003		0.289089	0.115684	0.284651	0.101917		0.178	-0.00923785	-0.0111302
0.179	0.179	0.220386	0.174821		0.179	0.112232	0.0598203	-1.88067	-2.08301		0.179	0.0263094	-0.0322192		0.0263094	-0.0322192	-0.369231		4.98719	0.357694	0.246962	0.102864		0.179	4.74631	0.0849335		1.6424	0.332356		0.116334	-2.20929	0.162376	0.0829918		0.179	2.14507	0.809522		0.290711	0.116334	0.286642	0.102796		0.179	-0.00880992	-0.0110541
0.18	0.18	0.221081	0.176534		0.18	0.112856	0.0604933	-1.88	-2.08949		0.18	0.0265978	-0.0314997		0.0265978	-0.0314997	-0.372873		4.98705	0.359689	0.249982	0.104035		0.18	4.74318	0.0857824		1.6428	0.333167		0.116983	-2.20767	0.16321	0.0837604		0.18	2.14435	0.809045		0.292333	0.116983	0.288628	0.103674		0.18	-0.00838823	-0.0109779
0.181	0.181	0.221764	0.178236		0.181	0.113481	0.0611686	-1.87933	-2.09587		0.181	0.02687	-0.0307796		0.02687	-0.0307796	-0.376406		4.9869	0.361684	0.253023	0.105216		0.181	4.74003	0.0866375		1.6432	0.333977		0.117633	-2.20604	0.164039	0.0845242		0.181	2.14361	0.808569		0.293955	0.117633	0.290608	0.104548		0.181	-0.00797289	-0.010902
0.182	0.182	0.222436	0.179926		0.182	0.114105	0.0618461	-1.87867	-2.10216		0.182	0.0271262	-0.0300593		0.0271262	-0.0300593	-0.37983		4.98676	0.363679	0.256087	0.106407		0.182	4.73685	0.0874988		1.6436	0.334784		0.118283	-2.20442	0.164863	0.0852831		0.182	2.14287	0.808097		0.295578	0.118283	0.292581	0.10542		0.182	-0.00756398	-0.0108264
0.183	0.183	0.223097	0.181605		0.183	0.114729	0.0625257	-1.878	-2.10835		0.183	0.0273665	-0.029339		0.0273665	-0.029339	-0.383145		4.98661	0.365673	0.259172	0.107609		0.183	4.73365	0.0883664		1.644	0.335588		0.118932	-2.2028	0.165683	0.0860372		0.183	2.14213	0.807627		0.2972	0.118932	0.294549	0.106289		0.183	-0.00716158	-0.010751
0.184	0.184	0.223746	0.183273		0.184	0.115353	0.0632075	-1.87733	-2.11445		0.184	0.0275907	-0.0286191		0.0275907	-0.0286191	-0.386351		4.98646	0.367668	0.26228	0.108821		0.184	4.73043	0.0892403		1.6444	0.336388		0.119582	-2.20118	0.166499	0.0867864		0.184	2.14137	0.807159		0.298822	0.119582	0.296511	0.107156		0.184	-0.00676578	-0.0106757
0.185	0.185	0.224385	0.184929		0.185	0.115977	0.0638914	-1.87667	-2.12046		0.185	0.0277991	-0.0278999		0.0277991	-0.0278999	-0.389448		4.98632	0.369662	0.26541	0.110044		0.185	4.72718	0.0901205		1.6448	0.337183		0.120232	-2.19956	0.167309	0.0875307		0.185	2.14061	0.806694		0.300444	0.120232	0.298466	0.10802		0.185	-0.00637661	-0.0106006
0.186	0.186	0.225013	0.186573		0.186	0.116601	0.0645774	-1.876	-2.12637		0.186	0.0279916	-0.0271815		0.0279916	-0.0271815	-0.392435		4.98617	0.371657	0.268561	0.111277		0.186	4.72391	0.0910069		1.6452	0.337973		0.120882	-2.19793	0.168116	0.0882701		0.186	2.13985	0.806231		0.302066	0.120882	0.300415	0.108882		0.186	-0.0059942	-0.0105253
0.187	0.187	0.225631	0.188205		0.187	0.117225	0.0652655	-1.87533	-2.1322		0.187	0.0281684	-0.0264644		0.0281684	-0.0264644	-0.395313		4.98602	0.373651	0.271735	0.112521		0.187	4.72062	0.0918996		1.6456	0.338758		0.121531	-2.19631	0.168918	0.0890046		0.187	2.13908	0.805771		0.303688	0.121531	0.302358	0.109741		0.187	-0.00561867	-0.0104501
0.188	0.188	0.226239	0.189825		0.188	0.117849	0.0659556	-1.87467	-2.13793		0.188	0.0283295	-0.0257487		0.0283295	-0.0257487	-0.398082		4.98587	0.375646	0.274931	0.113775		0.188	4.7173	0.0927986		1.646	0.339536		0.122181	-2.19469	0.169716	0.0897341		0.188	2.1383	0.805312		0.30531	0.122181	0.304294	0.110598		0.188	-0.00525011	-0.0103752
0.189	0.189	0.226837	0.191433		0.189	0.118473	0.0666477	-1.874	-2.14357		0.189	0.028475	-0.0250346		0.028475	-0.0250346	-0.400742		4.98572	0.37764	0.278149	0.11504		0.189	4.71396	0.0937037		1.6464	0.340306		0.122831	-2.19307	0.17051	0.0904587		0.189	2.13752	0.804855		0.306932	0.122831	0.306224	0.111451		0.189	-0.00488858	-0.0103008
0.19	0.19	0.227425	0.193028		0.19	0.119097	0.0673418	-1.87333	-2.14913		0.19	0.028605	-0.0243225		0.028605	-0.0243225	-0.403292		4.98557	0.379634	0.281389	0.116316		0.19	4.71059	0.0946152		1.6468	0.341068		0.12348	-2.19145	0.171301	0.0911782		0.19	2.13673	0.804401		0.308554	0.12348	0.308148	0.112301		0.19	-0.00453414	-0.0102268
0.191	0.191	0.228004	0.194611		0.191	0.119721	0.0680379	-1.87267	-2.15459		0.191	0.0287196	-0.0236125		0.0287196	-0.0236125	-0.405734		4.98541	0.381628	0.284651	0.117602		0.191	4.7072	0.0955328		1.6472	0.341821		0.12413	-2.18982	0.172087	0.0918928		0.191	2.13593	0.803948		0.310176	0.12413	0.310065	0.113148		0.191	-0.00418683	-0.0101533
0.192	0.192	0.228574	0.196182		0.192	0.120345	0.0687358	-1.872	-2.15996		0.192	0.028819	-0.0229048		0.028819	-0.0229048	-0.408065		4.98526	0.383623	0.287935	0.118899		0.192	4.70379	0.0964566		1.6476	0.342565		0.12478	-2.1882	0.172869	0.0926026		0.192	2.13513	0.803496		0.311798	0.12478	0.311975	0.113992		0.192	-0.00384665	-0.0100801
0.193	0.193	0.229135	0.19774		0.193	0.120968	0.0694357	-1.87133	-2.16525		0.193	0.0289032	-0.0221998		0.0289032	-0.0221998	-0.410288		4.98511	0.385617	0.291241	0.120206		0.193	4.70036	0.0973865		1.648	0.343297		0.125429	-2.18658	0.173649	0.0933077		0.193	2.13432	0.803046		0.313419	0.125429	0.313879	0.114834		0.193	-0.00351364	-0.010007
0.194	0.194	0.229688	0.199286		0.194	0.121592	0.0701374	-1.87067	-2.17045		0.194	0.0289724	-0.0214975		0.0289724	-0.0214975	-0.412401		4.98495	0.387611	0.29457	0.121524		0.194	4.6969	0.0983226		1.6484	0.344018		0.126079	-2.18496	0.174424	0.094008		0.194	2.13351	0.802598		0.315041	0.126079	0.315776	0.115672		0.194	-0.00318789	-0.00993373
0.195	0.195	0.230231	0.200819		0.195	0.122216	0.0708409	-1.87	-2.17556		0.195	0.0290267	-0.0207981		0.0290267	-0.0207981	-0.414406		4.9848	0.389605	0.29792	0.122853		0.195	4.69341	0.0992648		1.6488	0.344726		0.126729	-2.18334	0.175197	0.0947036		0.195	2.13269	0.802151		0.316663	0.126729	0.317666	0.116508		0.195	-0.0028695	-0.0098606
0.196	0.196	0.230767	0.202339		0.196	0.122839	0.0715463	-1.86933	-2.18058		0.196	0.0290664	-0.0201019		0.0290664	-0.0201019	-0.416301		4.98464	0.391599	0.301292	0.124192		0.196	4.68991	0.100213		1.6492	0.345392		0.127378	-2.18172	0.175966	0.0953944		0.196	2.13187	0.801705		0.318285	0.127378	0.319549	0.117341		0.196	-0.00255858	-0.00978779
0.197	0.197	0.231295	0.203847		0.197	0.123463	0.0722535	-1.86867	-2.18552		0.197	0.0290915	-0.019409		0.0290915	-0.019409	-0.418087		4.98448	0.393592	0.304687	0.125541		0.197	4.68638	0.101167		1.6496	0.345996		0.128028	-2.18009	0.176732	0.0960804		0.197	2.13104	0.801261		0.319906	0.128028	0.321426	0.118171		0.197	-0.00225518	-0.00971568
0.198	0.198	0.231815	0.205342		0.198	0.124086	0.0729624	-1.868	-2.19037		0.198	0.0291022	-0.0187195		0.0291022	-0.0187195	-0.419764		4.98433	0.395586	0.308103	0.126901		0.198	4.68282	0.102127		1.65	0.346542		0.128678	-2.17847	0.177495	0.0967616		0.198	2.1302	0.800818		0.321528	0.128678	0.323296	0.118996		0.198	-0.00195932	-0.00964451
0.199	0.199	0.232328	0.206824		0.199	0.12471	0.073673	-1.86733	-2.19514		0.199	0.0290987	-0.0180336		0.0290987	-0.0180336	-0.421332		4.98417	0.39758	0.311542	0.128271		0.199	4.67925	0.103092		1.6504	0.347049		0.129327	-2.17685	0.178255	0.0974383		0.199	2.12936	0.800375		0.32315	0.129327	0.325159	0.119818		0.199	-0.00167098	-0.00957438
0.2	0.2	0.232833	0.208294		0.2	0.125333	0.0743854	-1.86667	-2.19982		0.2	0.0290813	-0.0173515		0.0290813	-0.0173515	-0.422791		4.98401	0.399573	0.315003	0.129651		0.2	4.67564	0.104063		1.6508	0.347541		0.129977	-2.17523	0.179013	0.0981108		0.2	2.12852	0.799933		0.324771	0.129977	0.327016	0.120637		0.2	-0.00139018	-0.0095052
0.201	0.201	0.233331	0.209752		0.201	0.125957	0.0750994	-1.866	-2.20442		0.201	0.02905	-0.0166733		0.02905	-0.0166733	-0.424141		4.98385	0.401567	0.318485	0.131041		0.201	4.67202	0.105039		1.6512	0.348034		0.130627	-2.17361	0.179769	0.0987793		0.201	2.12767	0.799492		0.326393	0.130627	0.328865	0.121451		0.201	-0.00111699	-0.00943679
0.202	0.202	0.233823	0.211197		0.202	0.12658	0.0758151	-1.86533	-2.20894		0.202	0.0290053	-0.015999		0.0290053	-0.015999	-0.425383		4.98369	0.403561	0.321991	0.13244		0.202	4.66837	0.10602		1.6516	0.348537		0.131276	-2.17199	0.180523	0.0994437		0.202	2.12681	0.799051		0.328014	0.131276	0.330708	0.122263		0.202	-0.000851472	-0.00936924
0.203	0.203	0.234308	0.21263		0.203	0.127203	0.0765324	-1.86467	-2.21337		0.203	0.0289472	-0.0153288		0.0289472	-0.0153288	-0.426516		4.98353	0.405554	0.325518	0.13385		0.203	4.6647	0.107006		1.652	0.349047		0.131926	-2.17036	0.181275	0.100104		0.203	2.12596	0.79861		0.329636	0.131926	0.332545	0.12307		0.203	-0.000593618	-0.0093027
0.204	0.204	0.234787	0.21405		0.204	0.127826	0.0772514	-1.864	-2.21772		0.204	0.0288761	-0.0146628		0.0288761	-0.0146628	-0.427541		4.98336	0.407547	0.329067	0.13527		0.204	4.661	0.107998		1.6524	0.349556		0.132576	-2.16874	0.182026	0.100761		0.204	2.12509	0.798169		0.331257	0.132576	0.334374	0.123874		0.204	-0.00034343	-0.00923706
0.205	0.205	0.235259	0.215459		0.205	0.128449	0.0779718	-1.86333	-2.22199		0.205	0.0287922	-0.014001		0.0287922	-0.014001	-0.428457		4.9832	0.409541	0.332639	0.1367		0.205	4.65728	0.108995		1.6528	0.350051		0.133225	-2.16712	0.182775	0.101414		0.205	2.12423	0.797728		0.332879	0.133225	0.336196	0.124674		0.205	-0.000100915	-0.00917224
0.206	0.206	0.235726	0.216856		0.206	0.129073	0.0786939	-1.86267	-2.22618		0.206	0.0286958	-0.0133435		0.0286958	-0.0133435	-0.429265		4.98304	0.411534	0.336232	0.13814		0.206	4.65354	0.109997		1.6532	0.350526		0.133875	-2.1655	0.183523	0.102062		0.206	2.12335	0.797287		0.3345	0.133875	0.338012	0.12547		0.206	0.000133876	-0.00910812
0.207	0.207	0.236188	0.218241		0.207	0.129696	0.0794175	-1.862	-2.23029		0.207	0.0285873	-0.0126903		0.0285873	-0.0126903	-0.429965		4.98287	0.413527	0.339848	0.13959		0.207	4.64977	0.111005		1.6536	0.350976		0.134525	-2.16388	0.184269	0.102707		0.207	2.12248	0.796847		0.336121	0.134525	0.339821	0.126263		0.207	0.000360992	-0.00904484
0.208	0.208	0.236644	0.219615		0.208	0.130319	0.0801425	-1.86133	-2.23432		0.208	0.0284671	-0.0120414		0.0284671	-0.0120414	-0.430557		4.9827	0.41552	0.343485	0.14105		0.208	4.64598	0.112017		1.654	0.351404		0.135174	-2.16226	0.185013	0.103347		0.208	2.1216	0.796406		0.337743	0.135174	0.341622	0.127052		0.208	0.000580385	-0.00898223
0.209	0.209	0.237095	0.220977		0.209	0.130941	0.0808691	-1.86067	-2.23827		0.209	0.0283355	-0.0113968		0.0283355	-0.0113968	-0.431042		4.98254	0.417513	0.347145	0.14252		0.209	4.64217	0.113034		1.6544	0.351815		0.135824	-2.16064	0.185756	0.103983		0.209	2.12072	0.795965		0.339364	0.135824	0.343417	0.127838		0.209	0.000792025	-0.00892055
0.21	0.21	0.237542	0.22233		0.21	0.131564	0.0815971	-1.86	-2.24214		0.21	0.0281932	-0.0107564		0.0281932	-0.0107564	-0.431418		4.98237	0.419506	0.350826	0.143999		0.21	4.63833	0.114057		1.6548	0.352213		0.136474	-2.15901	0.186497	0.104616		0.21	2.11983	0.795525		0.340985	0.136474	0.345205	0.12862		0.21	0.000995936	-0.00885997
0.211	0.211	0.237984	0.223672		0.211	0.132187	0.0823265	-1.85933	-2.24593		0.211	0.0280413	-0.0101199		0.0280413	-0.0101199	-0.431687		4.9822	0.421499	0.35453	0.145488		0.211	4.63447	0.115083		1.6552	0.352604		0.137123	-2.15739	0.187237	0.105244		0.211	2.11893	0.795084		0.342606	0.137123	0.346986	0.129397		0.211	0.00119221	-0.00880052
0.212	0.212	0.238423	0.225007		0.212	0.13281	0.0830574	-1.85867	-2.24965		0.212	0.0278812	-0.0094868		0.0278812	-0.0094868	-0.431849		4.98203	0.423492	0.358255	0.146987		0.212	4.63058	0.116115		1.6556	0.352988		0.137773	-2.15577	0.187976	0.105868		0.212	2.11804	0.794642		0.344227	0.137773	0.348761	0.130172		0.212	0.00138085	-0.00874202
0.213	0.213	0.238859	0.226333		0.213	0.133433	0.0837896	-1.858	-2.25329		0.213	0.0277131	-0.00885705		0.0277131	-0.00885705	-0.431904		4.98186	0.425485	0.362002	0.148496		0.213	4.62667	0.117152		1.656	0.353365		0.138422	-2.15415	0.188714	0.106489		0.213	2.11714	0.7942		0.345849	0.138422	0.350529	0.130942		0.213	0.00156188	-0.00868442
0.214	0.214	0.239292	0.227651		0.214	0.134055	0.0845231	-1.85733	-2.25685		0.214	0.0275367	-0.00823105		0.0275367	-0.00823105	-0.431851		4.98169	0.427478	0.365772	0.150014		0.214	4.62274	0.118193		1.6564	0.353733		0.139072	-2.15253	0.189451	0.107105		0.214	2.11623	0.793758		0.34747	0.139072	0.35229	0.131709		0.214	0.00173532	-0.00862753
0.215	0.215	0.239721	0.22896		0.215	0.134678	0.085258	-1.85667	-2.26034		0.215	0.0273516	-0.00760909		0.0273516	-0.00760909	-0.431692		4.98152	0.42947	0.369563	0.151541		0.215	4.61879	0.119238		1.6568	0.35409		0.139722	-2.15091	0.190186	0.107718		0.215	2.11532	0.793316		0.349091	0.139722	0.354044	0.132473		0.215	0.00190129	-0.00857125
0.216	0.216	0.240147	0.23026		0.216	0.135301	0.0859942	-1.856	-2.26375		0.216	0.0271578	-0.00699136		0.0271578	-0.00699136	-0.431426		4.98135	0.431463	0.373376	0.153079		0.216	4.61481	0.120288		1.6572	0.354435		0.140371	-2.14929	0.190922	0.108327		0.216	2.11441	0.792872		0.350712	0.140371	0.355791	0.133234		0.216	0.00205983	-0.00851469
0.217	0.217	0.24057	0.23155		0.217	0.135923	0.0867317	-1.85533	-2.26709		0.217	0.0269554	-0.00637792		0.0269554	-0.00637792	-0.431054		4.98118	0.433455	0.37721	0.154626		0.217	4.61081	0.121343		1.6576	0.354766		0.141021	-2.14767	0.191656	0.108933		0.217	2.1135	0.792428		0.352333	0.141021	0.357531	0.133993		0.217	0.00221104	-0.00845746
0.218	0.218	0.24099	0.232832		0.218	0.136546	0.0874705	-1.85467	-2.27035		0.218	0.0267446	-0.00576879		0.0267446	-0.00576879	-0.430576		4.981	0.435448	0.381067	0.156182		0.218	4.60678	0.122402		1.658	0.355085		0.14167	-2.14605	0.19239	0.109535		0.218	2.11258	0.791984		0.353954	0.14167	0.359264	0.13475		0.218	0.002355	-0.00839908
0.219	0.219	0.241408	0.234105		0.219	0.137168	0.0882105	-1.854	-2.27354		0.219	0.0265258	-0.00516397		0.0265258	-0.00516397	-0.429992		4.98083	0.43744	0.384945	0.157748		0.219	4.60273	0.123465		1.6584	0.355392		0.14232	-2.14443	0.193123	0.110133		0.219	2.11165	0.791539		0.355575	0.14232	0.36099	0.135506		0.219	0.00249167	-0.00833959
0.22	0.22	0.241823	0.23537		0.22	0.13779	0.0889517	-1.85333	-2.27666		0.22	0.0262993	-0.00456349		0.0262993	-0.00456349	-0.429302		4.98065	0.439432	0.388844	0.159323		0.22	4.59866	0.124532		1.6588	0.355688		0.14297	-2.1428	0.193855	0.110727		0.22	2.11073	0.791093		0.357195	0.14297	0.362708	0.136259		0.22	0.00262092	-0.0082797
0.221	0.221	0.242236	0.236625		0.221	0.138413	0.0896941	-1.85267	-2.27971		0.221	0.0260651	-0.00396737		0.0260651	-0.00396737	-0.428506		4.98048	0.441425	0.392766	0.160908		0.221	4.59456	0.125604		1.6592	0.355973		0.143619	-2.14118	0.194587	0.111318		0.221	2.1098	0.790646		0.358816	0.143619	0.36442	0.137009		0.221	0.00274279	-0.00822063
0.222	0.222	0.242647	0.237873		0.222	0.139035	0.0904376	-1.852	-2.28268		0.222	0.0258236	-0.00337561		0.0258236	-0.00337561	-0.427605		4.9803	0.443417	0.396709	0.162501		0.222	4.59044	0.12668		1.6596	0.356248		0.144269	-2.13956	0.195319	0.111906		0.222	2.10886	0.790198		0.360437	0.144269	0.366126	0.137755		0.222	0.00285763	-0.00816266
0.223	0.223	0.243056	0.239113		0.223	0.139657	0.0911824	-1.85133	-2.28559		0.223	0.0255751	-0.00278826		0.0255751	-0.00278826	-0.4266		4.98012	0.445409	0.400673	0.164104		0.223	4.5863	0.127759		1.66	0.356515		0.144918	-2.13794	0.19605	0.11249		0.223	2.10793	0.789749		0.362058	0.144918	0.367826	0.138498		0.223	0.00296551	-0.00810491
0.224	0.224	0.243463	0.240344		0.224	0.140279	0.0919282	-1.85067	-2.28842		0.224	0.0253196	-0.00220531		0.0253196	-0.00220531	-0.425489		4.97994	0.447401	0.404659	0.165717		0.224	4.58214	0.128843		1.6604	0.356777		0.145568	-2.13632	0.196781	0.11307		0.224	2.10699	0.7893		0.363679	0.145568	0.369519	0.139239		0.224	0.00306645	-0.00804731
0.225	0.225	0.243869	0.241568		0.225	0.140901	0.0926751	-1.85	-2.29119		0.225	0.0250575	-0.00162679		0.0250575	-0.00162679	-0.424274		4.97976	0.449393	0.408666	0.167338		0.225	4.57795	0.12993		1.6608	0.357036		0.146217	-2.1347	0.197512	0.113648		0.225	2.10604	0.788849		0.365299	0.146217	0.371205	0.139977		0.225	0.00316063	-0.00798979
0.226	0.226	0.244273	0.242784		0.226	0.141523	0.0934232	-1.84933	-2.29388		0.226	0.0247891	-0.00105268		0.0247891	-0.00105268	-0.422955		4.97958	0.451385	0.412695	0.168968		0.226	4.57374	0.131022		1.6612	0.357292		0.146867	-2.13308	0.198243	0.114222		0.226	2.1051	0.788397		0.36692	0.146867	0.372886	0.140713		0.226	0.00324817	-0.00793179
0.227	0.227	0.244676	0.243993		0.227	0.142145	0.0941723	-1.84867	-2.29651		0.227	0.0245145	-0.000483001		0.0245145	-0.000483001	-0.421531		4.9794	0.453376	0.416745	0.170608		0.227	4.5695	0.132117		1.6616	0.357546		0.147517	-2.13146	0.198974	0.114792		0.227	2.10415	0.787944		0.36854	0.147517	0.37456	0.141447		0.227	0.00332912	-0.00787313
0.228	0.228	0.245078	0.245194		0.228	0.142767	0.0949224	-1.848	-2.29907		0.228	0.024234	8.2252e-05		0.024234	8.2252e-05	-0.420004		4.97922	0.455368	0.420817	0.172257		0.228	4.56524	0.133216		1.662	0.357795		0.148166	-2.12984	0.199705	0.115359		0.228	2.1032	0.787489		0.370161	0.148166	0.376228	0.142179		0.228	0.00340353	-0.00781437
0.229	0.229	0.245479	0.246388		0.229	0.143389	0.0956735	-1.84733	-2.30157		0.229	0.0239478	0.000643079		0.0239478	0.000643079	-0.418373		4.97904	0.45736	0.424909	0.173914		0.229	4.56096	0.134318		1.6624	0.358039		0.148816	-2.12822	0.200436	0.115923		0.229	2.10224	0.787034		0.371782	0.148816	0.37789	0.142908		0.229	0.00347159	-0.00775576
0.23	0.23	0.245879	0.247576		0.23	0.144011	0.0964257	-1.84667	-2.30399		0.23	0.0236563	0.00119948		0.0236563	0.00119948	-0.416639		4.97885	0.459351	0.429023	0.175581		0.23	4.55666	0.135424		1.6628	0.358277		0.149465	-2.1266	0.201167	0.116484		0.23	2.10128	0.786577		0.373402	0.149465	0.379546	0.143635		0.23	0.00353347	-0.00769729
0.231	0.231	0.246279	0.248756		0.231	0.144633	0.0971788	-1.846	-2.30635		0.231	0.0233595	0.00175147		0.0233595	0.00175147	-0.414801		4.97867	0.461343	0.433158	0.177257		0.231	4.55233	0.136534		1.6632	0.358508		0.150115	-2.12498	0.201899	0.117041		0.231	2.10032	0.786119		0.375022	0.150115	0.381196	0.14436		0.231	0.00358939	-0.00763914
0.232	0.232	0.246679	0.24993		0.232	0.145254	0.0979329	-1.84533	-2.30865		0.232	0.0230579	0.00229904		0.0230579	0.00229904	-0.412861		4.97849	0.463334	0.437313	0.178942		0.232	4.54799	0.137647		1.6636	0.358734		0.150764	-2.12336	0.202631	0.117596		0.232	2.09936	0.785659		0.376643	0.150764	0.382842	0.145081		0.232	0.00363955	-0.00758132
0.233	0.233	0.247078	0.251098		0.233	0.145876	0.0986879	-1.84467	-2.31088		0.233	0.0227516	0.00284221		0.0227516	0.00284221	-0.410819		4.9783	0.465326	0.44149	0.180635		0.233	4.54362	0.138764		1.664	0.358955		0.151414	-2.12174	0.203363	0.118147		0.233	2.09839	0.785198		0.378263	0.151414	0.384483	0.145801		0.233	0.00368487	-0.00752413
0.234	0.234	0.247477	0.252259		0.234	0.146497	0.0994438	-1.844	-2.31305		0.234	0.0224409	0.00338099		0.0224409	0.00338099	-0.408675		4.97811	0.467317	0.445688	0.182338		0.234	4.53922	0.139884		1.6644	0.359172		0.152063	-2.12012	0.204095	0.118695		0.234	2.09742	0.784735		0.379884	0.152063	0.386121	0.146519		0.234	0.00372622	-0.00746696
0.235	0.235	0.247877	0.253414		0.235	0.147119	0.100201	-1.84333	-2.31515		0.235	0.0221259	0.00391537		0.0221259	0.00391537	-0.40643		4.97793	0.469308	0.449906	0.184049		0.235	4.53481	0.141007		1.6648	0.359386		0.152713	-2.1185	0.204829	0.11924		0.235	2.09645	0.784271		0.381504	0.152713	0.387754	0.147236		0.235	0.00376379	-0.00740924
0.236	0.236	0.248277	0.254563		0.236	0.14774	0.100958	-1.84267	-2.31719		0.236	0.0218071	0.00444538		0.0218071	0.00444538	-0.404084		4.97774	0.471299	0.454145	0.185769		0.236	4.53037	0.142134		1.6652	0.359597		0.153362	-2.11688	0.205562	0.119782		0.236	2.09547	0.783805		0.383124	0.153362	0.389384	0.147953		0.236	0.00379742	-0.00735059
0.237	0.237	0.248677	0.255707		0.237	0.148362	0.101717	-1.842	-2.31917		0.237	0.0214846	0.00497102		0.0214846	0.00497102	-0.401638		4.97755	0.47329	0.458404	0.187498		0.237	4.52591	0.143264		1.6656	0.359806		0.154012	-2.11526	0.206297	0.120321		0.237	2.0945	0.783338		0.384744	0.154012	0.391009	0.148669		0.237	0.00382673	-0.0072904
0.238	0.238	0.249078	0.256845		0.238	0.148983	0.102476	-1.84133	-2.32108		0.238	0.0211586	0.00549231		0.0211586	0.00549231	-0.399093		4.97736	0.475281	0.462685	0.189235		0.238	4.52142	0.144397		1.666	0.360011		0.154661	-2.11364	0.207032	0.120858		0.238	2.09352	0.782869		0.386364	0.154661	0.392629	0.149385		0.238	0.00385151	-0.00722893
0.239	0.239	0.249479	0.257978		0.239	0.149604	0.103236	-1.84067	-2.32294		0.239	0.0208294	0.00600925		0.0208294	0.00600925	-0.396449		4.97717	0.477272	0.466985	0.190981		0.239	4.51692	0.145534		1.6664	0.360214		0.155311	-2.11202	0.207767	0.121391		0.239	2.09254	0.782398		0.387985	0.155311	0.394245	0.1501		0.239	0.00387175	-0.00716623
0.24	0.24	0.249882	0.259105		0.24	0.150226	0.103997	-1.84	-2.32473		0.24	0.0204973	0.00652187		0.0204973	0.00652187	-0.393705		4.97698	0.479263	0.471306	0.192736		0.24	4.51239	0.146673		1.6668	0.360414		0.15596	-2.1104	0.208504	0.121922		0.24	2.09155	0.781926		0.389605	0.15596	0.395856	0.150815		0.24	0.00388764	-0.00710243
0.241	0.241	0.250286	0.260228		0.241	0.150847	0.104759	-1.83933	-2.32647		0.241	0.0201625	0.00703016		0.0201625	0.00703016	-0.390863		4.97679	0.481254	0.475647	0.1945		0.241	4.50784	0.147815		1.6672	0.360611		0.15661	-2.10878	0.209241	0.12245		0.241	2.09057	0.781452		0.391225	0.15661	0.397463	0.151529		0.241	0.00389922	-0.00703746
0.242	0.242	0.250691	0.261346		0.242	0.151468	0.105522	-1.83867	-2.32814		0.242	0.0198252	0.00753414		0.0198252	0.00753414	-0.387923		4.97659	0.483244	0.480009	0.196272		0.242	4.50327	0.14896		1.6676	0.360806		0.157259	-2.10716	0.209979	0.122976		0.242	2.08958	0.780977		0.392845	0.157259	0.399065	0.152242		0.242	0.00390649	-0.00697185
0.243	0.243	0.251098	0.262459		0.243	0.152089	0.106285	-1.838	-2.32976		0.243	0.0194857	0.00803382		0.0194857	0.00803382	-0.384886		4.9764	0.485235	0.48439	0.198052		0.243	4.49868	0.150109		1.668	0.360998		0.157909	-2.10554	0.210717	0.123499		0.243	2.08859	0.780499		0.394465	0.157909	0.400663	0.152954		0.243	0.00390949	-0.00690575
0.244	0.244	0.251506	0.263568		0.244	0.15271	0.107049	-1.83733	-2.33131		0.244	0.0191442	0.00852921		0.0191442	0.00852921	-0.381751		4.9762	0.487226	0.488792	0.199841		0.244	4.49406	0.15126		1.6684	0.361189		0.158558	-2.10392	0.211457	0.124019		0.244	2.0876	0.780021		0.396085	0.158558	0.402258	0.153664		0.244	0.00390827	-0.00683973
0.245	0.245	0.251916	0.264673		0.245	0.153331	0.107814	-1.83667	-2.33281		0.245	0.018801	0.00902032		0.018801	0.00902032	-0.378519		4.97601	0.489216	0.493213	0.201639		0.245	4.48942	0.152414		1.6688	0.361378		0.159208	-2.1023	0.212197	0.124536		0.245	2.0866	0.77954		0.397704	0.159208	0.403848	0.154373		0.245	0.00390294	-0.00677418
0.246	0.246	0.252328	0.265773		0.246	0.153952	0.108579	-1.836	-2.33426		0.246	0.0184563	0.00950715		0.0184563	0.00950715	-0.375191		4.97581	0.491206	0.497655	0.203444		0.246	4.48477	0.15357		1.6692	0.361567		0.159857	-2.10068	0.212939	0.125051		0.246	2.0856	0.779058		0.399324	0.159857	0.405435	0.155079		0.246	0.00389366	-0.00670955
0.247	0.247	0.252742	0.26687		0.247	0.154572	0.109345	-1.83533	-2.33564		0.247	0.0181104	0.00998971		0.0181104	0.00998971	-0.371767		4.97562	0.493197	0.502116	0.205259		0.247	4.48009	0.154729		1.6696	0.361754		0.160507	-2.09906	0.213681	0.125563		0.247	2.08461	0.778573		0.400944	0.160507	0.407019	0.155783		0.247	0.00388065	-0.00664587
0.248	0.248	0.253159	0.267963		0.248	0.155193	0.110112	-1.83467	-2.33697		0.248	0.0177635	0.010468		0.0177635	0.010468	-0.368248		4.97542	0.495187	0.506596	0.207081		0.248	4.47539	0.155891		1.67	0.36194		0.161156	-2.09744	0.214424	0.126073		0.248	2.08361	0.778087		0.402564	0.161156	0.4086	0.156485		0.248	0.00386399	-0.00658264
0.249	0.249	0.253578	0.269052		0.249	0.155814	0.110879	-1.834	-2.33825		0.249	0.0174158	0.010942		0.0174158	0.010942	-0.364634		4.97522	0.497177	0.511096	0.208912		0.249	4.47066	0.157056		1.6704	0.362125		0.161806	-2.09582	0.215169	0.12658		0.249	2.0826	0.777599		0.404184	0.161806	0.410177	0.157185		0.249	0.00384369	-0.00651943
0.25	0.25	0.253999	0.270138		0.25	0.156434	0.111647	-1.83333	-2.33947		0.25	0.0170676	0.0114118		0.0170676	0.0114118	-0.360925		4.97502	0.499167	0.515615	0.210751		0.25	4.46592	0.158223		1.6708	0.362309		0.162455	-2.0942	0.215914	0.127085		0.25	2.0816	0.777109		0.405803	0.162455	0.411751	0.157884		0.25	0.00381978	-0.00645632
0.251	0.251	0.254424	0.271221		0.251	0.157055	0.112416	-1.83267	-2.34063		0.251	0.0167192	0.0118773		0.0167192	0.0118773	-0.357122		4.97482	0.501157	0.520154	0.212599		0.251	4.46116	0.159392		1.6712	0.362493		0.163105	-2.09258	0.216661	0.127587		0.251	2.08059	0.776617		0.407423	0.163105	0.413322	0.158582		0.251	0.00379236	-0.0063935
0.252	0.252	0.254851	0.272301		0.252	0.157676	0.113185	-1.832	-2.34174		0.252	0.0163707	0.0123386		0.0163707	0.0123386	-0.353226		4.97462	0.503147	0.524712	0.214454		0.252	4.45637	0.160564		1.6716	0.362676		0.163754	-2.09096	0.217409	0.128087		0.252	2.07958	0.776124		0.409042	0.163754	0.41489	0.159278		0.252	0.00376158	-0.00633125
0.253	0.253	0.255282	0.273377		0.253	0.158296	0.113954	-1.83133	-2.3428		0.253	0.0160224	0.0127956		0.0160224	0.0127956	-0.349237		4.97442	0.505137	0.529288	0.216318		0.253	4.45157	0.161739		1.672	0.362859		0.164404	-2.08934	0.218157	0.128584		0.253	2.07857	0.775628		0.410662	0.164404	0.416455	0.159972		0.253	0.00372759	-0.00626947
0.254	0.254	0.255716	0.274452		0.254	0.158916	0.114725	-1.83067	-2.34381		0.254	0.0156745	0.0132483		0.0156745	0.0132483	-0.345156		4.97422	0.507126	0.533884	0.21819		0.254	4.44674	0.162915		1.6724	0.363042		0.165053	-2.08772	0.218907	0.129079		0.254	2.07756	0.775131		0.412281	0.165053	0.418017	0.160665		0.254	0.00369059	-0.00620785
0.255	0.255	0.256153	0.275523		0.255	0.159537	0.115495	-1.83	-2.34476		0.255	0.0153274	0.0136967		0.0153274	0.0136967	-0.340983		4.97401	0.509116	0.538498	0.220069		0.255	4.44189	0.164094		1.6728	0.363226		0.165703	-2.0861	0.219658	0.129572		0.255	2.07655	0.774632		0.413901	0.165703	0.419577	0.161357		0.255	0.00365063	-0.00614564
0.256	0.256	0.256594	0.276592		0.256	0.160157	0.116267	-1.82933	-2.34567		0.256	0.0149811	0.0141408		0.0149811	0.0141408	-0.336718		4.97381	0.511106	0.54313	0.221957		0.256	4.43703	0.165275		1.6732	0.363409		0.166352	-2.08448	0.22041	0.130063		0.256	2.07553	0.774131		0.41552	0.166352	0.421133	0.162049		0.256	0.00360785	-0.00608306
0.257	0.257	0.257039	0.277659		0.257	0.160777	0.117038	-1.82867	-2.34652		0.257	0.014636	0.0145807		0.014636	0.0145807	-0.332363		4.9736	0.513095	0.547781	0.223853		0.257	4.43214	0.166458		1.6736	0.363593		0.167001	-2.08286	0.221163	0.130552		0.257	2.07452	0.773629		0.41714	0.167001	0.422687	0.16274		0.257	0.00356231	-0.0060197
0.258	0.258	0.257488	0.278724		0.258	0.161397	0.117811	-1.828	-2.34732		0.258	0.0142923	0.0150162		0.0142923	0.0150162	-0.327917		4.9734	0.515085	0.55245	0.225756		0.258	4.42723	0.167644		1.674	0.363777		0.167651	-2.08124	0.221917	0.131038		0.258	2.0735	0.773125		0.418759	0.167651	0.424237	0.163431		0.258	0.00351397	-0.00595595
0.259	0.259	0.257941	0.279787		0.259	0.162017	0.118583	-1.82733	-2.34807		0.259	0.0139503	0.0154473		0.0139503	0.0154473	-0.323381		4.97319	0.517074	0.557137	0.227668		0.259	4.42231	0.168831		1.6744	0.363962		0.1683	-2.07962	0.222671	0.131523		0.259	2.07248	0.77262		0.420378	0.1683	0.425786	0.16412		0.259	0.00346292	-0.00589263
0.26	0.26	0.258399	0.280848		0.26	0.162637	0.119356	-1.82667	-2.34877		0.26	0.01361	0.0158741		0.01361	0.0158741	-0.318757		4.97298	0.519063	0.561841	0.229586		0.26	4.41736	0.17002		1.6748	0.364147		0.16895	-2.078	0.223427	0.132006		0.26	2.07146	0.772113		0.421997	0.16895	0.427332	0.164808		0.26	0.00340928	-0.00583004
0.261	0.261	0.258861	0.281908		0.261	0.163257	0.12013	-1.826	-2.34942		0.261	0.0132719	0.0162965		0.0132719	0.0162965	-0.314043		4.97278	0.521052	0.566561	0.231512		0.261	4.4124	0.17121		1.6752	0.364333		0.169599	-2.07638	0.224184	0.132486		0.261	2.07044	0.771605		0.423617	0.169599	0.428876	0.165493		0.261	0.00335323	-0.00576854
0.262	0.262	0.259328	0.282966		0.262	0.163877	0.120904	-1.82533	-2.35003		0.262	0.0129361	0.0167145		0.0129361	0.0167145	-0.309242		4.97257	0.523041	0.571299	0.233446		0.262	4.40741	0.172403		1.6756	0.36452		0.170249	-2.07476	0.224941	0.132965		0.262	2.06941	0.771095		0.425236	0.170249	0.430419	0.166177		0.262	0.0032948	-0.00570802
0.263	0.263	0.2598	0.284023		0.263	0.164497	0.121678	-1.82467	-2.35058		0.263	0.0126029	0.017128		0.0126029	0.017128	-0.304353		4.97236	0.52503	0.576055	0.235387		0.263	4.40241	0.173597		1.676	0.364708		0.170898	-2.07315	0.225699	0.133442		0.263	2.06839	0.770584		0.426855	0.170898	0.431959	0.166859		0.263	0.0032342	-0.00564884
0.264	0.264	0.260277	0.285078		0.264	0.165116	0.122453	-1.824	-2.35109		0.264	0.0122724	0.017537		0.0122724	0.017537	-0.299378		4.97215	0.527019	0.580828	0.237336		0.264	4.39739	0.174793		1.6764	0.364897		0.171547	-2.07153	0.226458	0.133918		0.264	2.06736	0.770072		0.428474	0.171547	0.433499	0.167539		0.264	0.00317149	-0.00559043
0.265	0.265	0.26076	0.286133		0.265	0.165736	0.123228	-1.82333	-2.35156		0.265	0.0119449	0.0179415		0.0119449	0.0179415	-0.294316		4.97194	0.529008	0.585617	0.239293		0.265	4.39235	0.17599		1.6768	0.365088		0.172197	-2.06991	0.227216	0.134393		0.265	2.06634	0.769559		0.430093	0.172197	0.435036	0.168219		0.265	0.00310675	-0.00553242
0.266	0.266	0.261248	0.287186		0.266	0.166356	0.124004	-1.82267	-2.35197		0.266	0.0116207	0.0183414		0.0116207	0.0183414	-0.289168		4.97172	0.530997	0.590424	0.241256		0.266	4.38729	0.17719		1.6772	0.365279		0.172846	-2.06829	0.227975	0.134866		0.266	2.06531	0.769047		0.431712	0.172846	0.436571	0.168897		0.266	0.00304006	-0.0054741
0.267	0.267	0.261741	0.288239		0.267	0.166975	0.12478	-1.822	-2.35234		0.267	0.0112998	0.0187366		0.0112998	0.0187366	-0.283935		4.97151	0.532985	0.595247	0.243228		0.267	4.38222	0.17839		1.6776	0.365472		0.173496	-2.06667	0.228734	0.135339		0.267	2.06428	0.768533		0.433331	0.173496	0.438105	0.169576		0.267	0.00297147	-0.00541527
0.268	0.268	0.262241	0.289291		0.268	0.167595	0.125556	-1.82133	-2.35267		0.268	0.0109825	0.0191272		0.0109825	0.0191272	-0.278628		4.9713	0.534974	0.600088	0.245207		0.268	4.37712	0.179593		1.678	0.365667		0.174145	-2.06505	0.229494	0.13581		0.268	2.06325	0.768019		0.43495	0.174145	0.439636	0.170254		0.268	0.00290118	-0.00535618
0.269	0.269	0.262746	0.290342		0.269	0.168214	0.126332	-1.82067	-2.35295		0.269	0.0106691	0.019513		0.0106691	0.019513	-0.273251		4.97108	0.536962	0.604944	0.247193		0.269	4.37201	0.180797		1.6784	0.365863		0.174794	-2.06343	0.230254	0.136281		0.269	2.06222	0.767504		0.436568	0.174794	0.441166	0.170932		0.269	0.00282926	-0.00529642
0.27	0.27	0.263258	0.291393		0.27	0.168833	0.127109	-1.82	-2.35319		0.27	0.0103596	0.019894		0.0103596	0.019894	-0.267808		4.97087	0.538951	0.609817	0.249186		0.27	4.36688	0.182002		1.6788	0.36606		0.175444	-2.06181	0.231015	0.136751		0.27	2.06119	0.766988		0.438187	0.175444	0.442694	0.17161		0.27	0.00275577	-0.00523659
0.271	0.271	0.263776	0.292443		0.271	0.169453	0.127886	-1.81933	-2.35338		0.271	0.0100542	0.0202702		0.0100542	0.0202702	-0.262298		4.97065	0.540939	0.614706	0.251187		0.271	4.36173	0.183209		1.6792	0.366259		0.176093	-2.06019	0.231777	0.13722		0.271	2.06016	0.76647		0.439806	0.176093	0.444221	0.172287		0.271	0.00268087	-0.0051767
0.272	0.272	0.264301	0.293492		0.272	0.170072	0.128664	-1.81867	-2.35353		0.272	0.00975304	0.0206414		0.00975304	0.0206414	-0.256722		4.97044	0.542927	0.619612	0.253195		0.272	4.35656	0.184417		1.6796	0.36646		0.176742	-2.05858	0.23254	0.137688		0.272	2.05913	0.765952		0.441425	0.176742	0.445747	0.172964		0.272	0.00260466	-0.0051165
0.273	0.273	0.264832	0.294541		0.273	0.170691	0.129441	-1.818	-2.35364		0.273	0.00945636	0.0210077		0.00945636	0.0210077	-0.251081		4.97022	0.544916	0.624533	0.25521		0.273	4.35137	0.185627		1.68	0.366663		0.177392	-2.05696	0.233303	0.138156		0.273	2.0581	0.765433		0.443043	0.177392	0.447271	0.17364		0.273	0.00252725	-0.00505609
0.274	0.274	0.26537	0.29559		0.274	0.17131	0.130219	-1.81733	-2.3537		0.274	0.00916428	0.0213688		0.00916428	0.0213688	-0.245375		4.97	0.546904	0.62947	0.257233		0.274	4.34617	0.186838		1.6804	0.366867		0.178041	-2.05534	0.234068	0.138622		0.274	2.05706	0.764913		0.444662	0.178041	0.448794	0.174317		0.274	0.00244874	-0.00499512
0.275	0.275	0.265915	0.296639		0.275	0.171929	0.130997	-1.81667	-2.35373		0.275	0.00887697	0.0217249		0.00887697	0.0217249	-0.239606		4.96978	0.548892	0.634423	0.259263		0.275	4.34095	0.18805		1.6808	0.367073		0.178691	-2.05372	0.234833	0.139088		0.275	2.05603	0.764391		0.44628	0.178691	0.450316	0.174994		0.275	0.00236922	-0.0049337
0.276	0.276	0.266467	0.297687		0.276	0.172548	0.131775	-1.816	-2.35371		0.276	0.00859462	0.0220758		0.00859462	0.0220758	-0.233774		4.96956	0.550879	0.639392	0.261299		0.276	4.33571	0.189263		1.6812	0.367282		0.17934	-2.0521	0.235599	0.139554		0.276	2.055	0.763869		0.447899	0.17934	0.451837	0.175671		0.276	0.00228886	-0.00487158
0.277	0.277	0.267027	0.298736		0.277	0.173167	0.132554	-1.81533	-2.35365		0.277	0.00831738	0.0224214		0.00831738	0.0224214	-0.22788		4.96934	0.552867	0.644375	0.263343		0.277	4.33046	0.190478		1.6816	0.367492		0.179989	-2.05048	0.236366	0.140018		0.277	2.05397	0.763346		0.449517	0.179989	0.453357	0.176349		0.277	0.00220772	-0.00480847
0.278	0.278	0.267594	0.299784		0.278	0.173786	0.133333	-1.81467	-2.35355		0.278	0.00804542	0.0227617		0.00804542	0.0227617	-0.221926		4.96912	0.554855	0.649375	0.265394		0.278	4.32519	0.191693		1.682	0.367704		0.180639	-2.04886	0.237133	0.140483		0.278	2.05293	0.762822		0.451136	0.180639	0.454875	0.177027		0.278	0.00212581	-0.00474464
0.279	0.279	0.268169	0.300832		0.279	0.174404	0.134112	-1.814	-2.35342		0.279	0.00777888	0.0230965		0.00777888	0.0230965	-0.215913		4.9689	0.556842	0.654389	0.267452		0.279	4.3199	0.19291		1.6824	0.367918		0.181288	-2.04725	0.237902	0.140946		0.279	2.0519	0.762298		0.452754	0.181288	0.456393	0.177705		0.279	0.00204321	-0.00468058
0.28	0.28	0.268751	0.301881		0.28	0.175023	0.134891	-1.81333	-2.35324		0.28	0.00751789	0.0234258		0.00751789	0.0234258	-0.209842		4.96867	0.55883	0.659418	0.269517		0.28	4.31459	0.194128		1.6828	0.368134		0.181937	-2.04563	0.238671	0.141409		0.28	2.05087	0.761772		0.454372	0.181937	0.45791	0.178383		0.28	0.00195997	-0.00461631
0.281	0.281	0.269342	0.302929		0.281	0.175642	0.13567	-1.81267	-2.35302		0.281	0.00726259	0.0237496		0.00726259	0.0237496	-0.203717		4.96845	0.560817	0.664462	0.271589		0.281	4.30927	0.195347		1.6832	0.368352		0.182587	-2.04401	0.239441	0.141872		0.281	2.04983	0.761246		0.455991	0.182587	0.459427	0.17906		0.281	0.00187618	-0.00455221
0.282	0.282	0.269941	0.303977		0.282	0.17626	0.136449	-1.812	-2.35277		0.282	0.0070131	0.0240676		0.0070131	0.0240676	-0.197538		4.96822	0.562805	0.669521	0.273668		0.282	4.30393	0.196567		1.6836	0.368573		0.183236	-2.04239	0.240211	0.142334		0.282	2.0488	0.760719		0.457609	0.183236	0.460943	0.179738		0.282	0.00179197	-0.00448847
0.283	0.283	0.270548	0.305026		0.283	0.176879	0.137229	-1.81133	-2.35248		0.283	0.00676954	0.0243799		0.00676954	0.0243799	-0.191306		4.968	0.564792	0.674594	0.275754		0.283	4.29857	0.197788		1.684	0.368795		0.183885	-2.04077	0.240983	0.142796		0.283	2.04777	0.76019		0.459227	0.183885	0.462459	0.180414		0.283	0.00170746	-0.00442498
0.284	0.284	0.271163	0.306075		0.284	0.177497	0.138008	-1.81067	-2.35215		0.284	0.00653202	0.0246862		0.00653202	0.0246862	-0.185025		4.96777	0.566779	0.679682	0.277846		0.284	4.2932	0.199009		1.6844	0.36902		0.184534	-2.03915	0.241755	0.143258		0.284	2.04673	0.759661		0.460845	0.184534	0.463975	0.181091		0.284	0.00162282	-0.0043614
0.285	0.285	0.271787	0.307123		0.285	0.178115	0.138788	-1.81	-2.35178		0.285	0.00630065	0.0249866		0.00630065	0.0249866	-0.178694		4.96755	0.568766	0.684784	0.279945		0.285	4.28782	0.200232		1.6848	0.369246		0.185184	-2.03754	0.242528	0.143719		0.285	2.0457	0.759132		0.462463	0.185184	0.465491	0.181769		0.285	0.00153815	-0.00429706
0.286	0.286	0.27242	0.308172		0.286	0.178734	0.139568	-1.80933	-2.35138		0.286	0.00607554	0.0252809		0.00607554	0.0252809	-0.172316		4.96732	0.570753	0.6899	0.282052		0.286	4.28241	0.201455		1.6852	0.369475		0.185833	-2.03592	0.243303	0.14418		0.286	2.04467	0.758601		0.464081	0.185833	0.467006	0.182447		0.286	0.00145362	-0.00423161
0.287	0.287	0.273061	0.309221		0.287	0.179352	0.140347	-1.80867	-2.35094		0.287	0.00585678	0.025569		0.00585678	0.025569	-0.165895		4.96709	0.57274	0.69503	0.284164		0.287	4.27699	0.20268		1.6856	0.369706		0.186482	-2.0343	0.244077	0.144641		0.287	2.04363	0.75807		0.465699	0.186482	0.468521	0.183127		0.287	0.00136925	-0.00416458
0.288	0.288	0.273712	0.310271		0.288	0.17997	0.141127	-1.808	-2.35047		0.288	0.00564445	0.0258508		0.00564445	0.0258508	-0.159429		4.96686	0.574727	0.700174	0.286284		0.288	4.27156	0.203905		1.686	0.36994		0.187132	-2.03268	0.244853	0.145102		0.288	2.0426	0.757538		0.467317	0.187132	0.470035	0.183808		0.288	0.00128501	-0.00409667
0.289	0.289	0.274372	0.31132		0.289	0.180588	0.141907	-1.80733	-2.34996		0.289	0.00543864	0.0261262		0.00543864	0.0261262	-0.152922		4.96663	0.576714	0.705331	0.28841		0.289	4.26611	0.20513		1.6864	0.370175		0.187781	-2.03107	0.245629	0.145563		0.289	2.04157	0.757005		0.468935	0.187781	0.47155	0.18449		0.289	0.00120091	-0.00402811
0.29	0.29	0.275041	0.312369		0.29	0.181206	0.142687	-1.80667	-2.34942		0.29	0.00523942	0.0263952		0.00523942	0.0263952	-0.146376		4.9664	0.5787	0.710502	0.290543		0.29	4.26065	0.206357		1.6868	0.370413		0.18843	-2.02945	0.246406	0.146024		0.29	2.04054	0.756472		0.470553	0.18843	0.473064	0.185172		0.29	0.00111695	-0.00395926
0.291	0.291	0.275719	0.313418		0.291	0.181824	0.143467	-1.806	-2.34884		0.291	0.00504687	0.0266574		0.00504687	0.0266574	-0.139792		4.96617	0.580687	0.715687	0.292682		0.291	4.25516	0.207584		1.6872	0.370653		0.18908	-2.02783	0.247184	0.146485		0.291	2.0395	0.755938		0.47217	0.18908	0.474578	0.185854		0.291	0.00103325	-0.00389059
0.292	0.292	0.276407	0.314468		0.292	0.182441	0.144247	-1.80533	-2.34823		0.292	0.00486104	0.026913		0.00486104	0.026913	-0.133174		4.96593	0.582673	0.720884	0.294828		0.292	4.24967	0.208811		1.6876	0.370895		0.189729	-2.02621	0.247962	0.146945		0.292	2.03847	0.755404		0.473788	0.189729	0.476093	0.186535		0.292	0.000949888	-0.00382228
0.293	0.293	0.277104	0.315517		0.293	0.183059	0.145028	-1.80467	-2.34759		0.293	0.00468199	0.0271617		0.00468199	0.0271617	-0.126522		4.9657	0.584659	0.726095	0.29698		0.293	4.24416	0.210039		1.688	0.371139		0.190378	-2.02459	0.248742	0.147406		0.293	2.03744	0.754869		0.475406	0.190378	0.477609	0.187217		0.293	0.000867063	-0.00375458
0.294	0.294	0.277812	0.316566		0.294	0.183677	0.145808	-1.804	-2.34691		0.294	0.00450976	0.0274035		0.00450976	0.0274035	-0.119839		4.96547	0.586646	0.731319	0.299139		0.294	4.23863	0.211268		1.6884	0.371385		0.191027	-2.02298	0.249521	0.147867		0.294	2.03641	0.754333		0.477023	0.191027	0.479125	0.187898		0.294	0.000784775	-0.00368699
0.295	0.295	0.278529	0.317615		0.295	0.184294	0.146588	-1.80333	-2.3462		0.295	0.00434438	0.0276382		0.00434438	0.0276382	-0.113128		4.96523	0.588632	0.736555	0.301305		0.295	4.2331	0.212497		1.6888	0.371634		0.191677	-2.02136	0.250302	0.148328		0.295	2.03538	0.753797		0.478641	0.191677	0.480642	0.188579		0.295	0.000703136	-0.00361974
0.296	0.296	0.279256	0.318664		0.296	0.184912	0.147368	-1.80267	-2.34546		0.296	0.00418591	0.0278657		0.00418591	0.0278657	-0.10639		4.96499	0.590618	0.741804	0.303476		0.296	4.22754	0.213727		1.6892	0.371885		0.192326	-2.01974	0.251083	0.148789		0.296	2.03435	0.75326		0.480258	0.192326	0.482159	0.189261		0.296	0.000622134	-0.00355232
0.297	0.297	0.279993	0.319712		0.297	0.185529	0.148148	-1.802	-2.34469		0.297	0.00403434	0.028086		0.00403434	0.028086	-0.0996271		4.96476	0.592604	0.747065	0.305654		0.297	4.22197	0.214957		1.6896	0.372138		0.192975	-2.01812	0.251865	0.14925		0.297	2.03332	0.752723		0.481876	0.192975	0.483677	0.189943		0.297	0.00054182	-0.00348514
0.298	0.298	0.28074	0.320761		0.298	0.186147	0.148928	-1.80133	-2.34389		0.298	0.00388971	0.0282988		0.00388971	0.0282988	-0.0928418		4.96452	0.59459	0.752339	0.307839		0.298	4.21639	0.216188		1.69	0.372393		0.193624	-2.01651	0.252647	0.149711		0.298	2.03229	0.752185		0.483493	0.193624	0.485196	0.190624		0.298	0.000462364	-0.00341825
0.299	0.299	0.281498	0.321809		0.299	0.186764	0.149708	-1.80067	-2.34305		0.299	0.00375203	0.0285041		0.00375203	0.0285041	-0.0860375		4.96428	0.596575	0.757625	0.310029		0.299	4.2108	0.217419		1.6904	0.37265		0.194274	-2.01489	0.25343	0.150172		0.299	2.03126	0.751647		0.485111	0.194274	0.486715	0.191307		0.299	0.000383865	-0.00335116
0.3	0.3	0.282265	0.322856		0.3	0.187381	0.150488	-1.8	-2.34219		0.3	0.00362129	0.0287018		0.00362129	0.0287018	-0.0792166		4.96404	0.598561	0.762923	0.312226		0.3	4.20519	0.21865		1.6908	0.37291		0.194923	-2.01327	0.254214	0.150634		0.3	2.03023	0.751108		0.486728	0.194923	0.488235	0.19199		0.3	0.000306321	-0.0032835
0.301	0.301	0.283043	0.323903		0.301	0.187998	0.151267	-1.79933	-2.34129		0.301	0.00349748	0.0288918		0.00349748	0.0288918	-0.0723805		4.9638	0.600547	0.768232	0.314429		0.301	4.19956	0.219881		1.6912	0.373171		0.195572	-2.01165	0.254998	0.151095		0.301	2.0292	0.750569		0.488345	0.195572	0.489756	0.192673		0.301	0.00022973	-0.00321557
0.302	0.302	0.283832	0.324949		0.302	0.188616	0.152047	-1.79867	-2.34037		0.302	0.0033806	0.029074		0.0033806	0.029074	-0.0655331		4.96356	0.602532	0.773554	0.316638		0.302	4.19393	0.221113		1.6916	0.373435		0.196221	-2.01004	0.255783	0.151558		0.302	2.02818	0.75003		0.489962	0.196221	0.491278	0.193358		0.302	0.000154186	-0.00314773
0.303	0.303	0.284631	0.325994		0.303	0.189233	0.152827	-1.798	-2.33942		0.303	0.00327061	0.0292482		0.00327061	0.0292482	-0.0586756		4.96332	0.604517	0.778887	0.318854		0.303	4.18828	0.222345		1.692	0.3737		0.19687	-2.00842	0.256568	0.15202		0.303	2.02715	0.749491		0.49158	0.19687	0.492801	0.194042		0.303	7.97291e-05	-0.00307992
0.304	0.304	0.285441	0.327039		0.304	0.189849	0.153606	-1.79733	-2.33844		0.304	0.00316749	0.0294144		0.00316749	0.0294144	-0.0518125		4.96308	0.606503	0.784231	0.321075		0.304	4.18261	0.223577		1.6924	0.373968		0.19752	-2.0068	0.257354	0.152482		0.304	2.02612	0.748951		0.493197	0.19752	0.494325	0.194727		0.304	6.47711e-06	-0.00301241
0.305	0.305	0.286261	0.328083		0.305	0.190466	0.154386	-1.79667	-2.33743		0.305	0.00307119	0.0295725		0.00307119	0.0295725	-0.0449467		4.96284	0.608488	0.789587	0.323303		0.305	4.17694	0.224809		1.6928	0.374238		0.198169	-2.00519	0.25814	0.152945		0.305	2.0251	0.748411		0.494814	0.198169	0.49585	0.195412		0.305	-6.55082e-05	-0.0029449
0.306	0.306	0.287092	0.329125		0.306	0.191083	0.155165	-1.796	-2.33639		0.306	0.00298168	0.0297223		0.00298168	0.0297223	-0.0380799		4.96259	0.610473	0.794953	0.325536		0.306	4.17125	0.226041		1.6932	0.37451		0.198818	-2.00357	0.258926	0.153409		0.306	2.02407	0.74787		0.496431	0.198818	0.497376	0.196097		0.306	-0.000136247	-0.00287725
0.307	0.307	0.287933	0.330167		0.307	0.1917	0.155944	-1.79533	-2.33532		0.307	0.00289888	0.0298638		0.00289888	0.0298638	-0.0312167		4.96235	0.612458	0.800331	0.327775		0.307	4.16555	0.227273		1.6936	0.374783		0.199467	-2.00195	0.259713	0.153872		0.307	2.02304	0.74733		0.498048	0.199467	0.498904	0.196783		0.307	-0.000205719	-0.0028098
0.308	0.308	0.288785	0.331207		0.308	0.192316	0.156723	-1.79467	-2.33423		0.308	0.00282274	0.0299969		0.00282274	0.0299969	-0.0243606		4.9621	0.614443	0.805719	0.330021		0.308	4.15983	0.228506		1.694	0.375059		0.200116	-2.00034	0.2605	0.154336		0.308	2.02202	0.74679		0.499665	0.200116	0.500432	0.197469		0.308	-0.000273869	-0.00274278
0.309	0.309	0.289648	0.332246		0.309	0.192933	0.157502	-1.794	-2.33311		0.309	0.00275319	0.0301215		0.00275319	0.0301215	-0.0175134		4.96186	0.616428	0.811118	0.332272		0.309	4.15411	0.229738		1.6944	0.375337		0.200766	-1.99872	0.261287	0.1548		0.309	2.02099	0.746249		0.501281	0.200766	0.501963	0.198155		0.309	-0.000340546	-0.00267639
0.31	0.31	0.290521	0.333283		0.31	0.193549	0.158281	-1.79333	-2.33197		0.31	0.00269013	0.0302375		0.00269013	0.0302375	-0.0106805		4.96161	0.618412	0.816527	0.334529		0.31	4.14837	0.23097		1.6948	0.375616		0.201415	-1.9971	0.262075	0.155265		0.31	2.01997	0.745708		0.502898	0.201415	0.503494	0.198841		0.31	-0.000405753	-0.00261022
0.311	0.311	0.291405	0.334319		0.311	0.194166	0.15906	-1.79267	-2.3308		0.311	0.00263349	0.0303449		0.00263349	0.0303449	-0.00386406		4.96136	0.620397	0.821947	0.336791		0.311	4.14262	0.232202		1.6952	0.375898		0.202064	-1.99549	0.262863	0.155729		0.311	2.01895	0.745168		0.504515	0.202064	0.505027	0.199528		0.311	-0.000469468	-0.00254436
0.312	0.312	0.2923	0.335353		0.312	0.194782	0.159838	-1.792	-2.3296		0.312	0.00258316	0.0304436		0.00258316	0.0304436	0.00292988		4.96111	0.622381	0.827377	0.33906		0.312	4.13685	0.233434		1.6956	0.376181		0.202713	-1.99387	0.263651	0.156194		0.312	2.01792	0.744627		0.506132	0.202713	0.506562	0.200215		0.312	-0.000531632	-0.00247874
0.313	0.313	0.293205	0.336386		0.313	0.195398	0.160617	-1.79133	-2.32838		0.313	0.00253904	0.0305336		0.00253904	0.0305336	0.0096968		4.96086	0.624366	0.832817	0.341334		0.313	4.13108	0.234666		1.696	0.376466		0.203362	-1.99225	0.264439	0.15666		0.313	2.0169	0.744087		0.507748	0.203362	0.508098	0.200902		0.313	-0.000592262	-0.00241319
0.314	0.314	0.294121	0.337416		0.314	0.196015	0.161395	-1.79067	-2.32714		0.314	0.002501	0.0306147		0.002501	0.0306147	0.0164336		4.96061	0.62635	0.838266	0.343614		0.314	4.12529	0.235898		1.6964	0.376753		0.204011	-1.99064	0.265227	0.157126		0.314	2.01588	0.743547		0.509365	0.204011	0.509635	0.20159		0.314	-0.000651357	-0.00234802
0.315	0.315	0.295047	0.338445		0.315	0.196631	0.162173	-1.79	-2.32587		0.315	0.00246893	0.030687		0.00246893	0.030687	0.0231332		4.96036	0.628334	0.843725	0.345899		0.315	4.1195	0.237129		1.6968	0.377042		0.204661	-1.98902	0.266014	0.157591		0.315	2.01485	0.743007		0.510981	0.204661	0.511175	0.202277		0.315	-0.000708866	-0.00228357
0.316	0.316	0.295983	0.339471		0.316	0.197247	0.16295	-1.78933	-2.32458		0.316	0.00244269	0.0307504		0.00244269	0.0307504	0.0297898		4.96011	0.630318	0.849194	0.34819		0.316	4.11369	0.23836		1.6972	0.377333		0.20531	-1.9874	0.266801	0.158057		0.316	2.01383	0.742468		0.512598	0.20531	0.512716	0.202965		0.316	-0.000764721	-0.0022201
0.317	0.317	0.29693	0.340495		0.317	0.197863	0.163728	-1.78867	-2.32326		0.317	0.00242212	0.0308049		0.00242212	0.0308049	0.0363988		4.95986	0.632302	0.854672	0.350487		0.317	4.10787	0.239591		1.6976	0.377625		0.205959	-1.98579	0.267588	0.158523		0.317	2.01281	0.741929		0.514214	0.205959	0.514258	0.203651		0.317	-0.000818891	-0.00215773
0.318	0.318	0.297888	0.341517		0.318	0.198479	0.164505	-1.788	-2.32192		0.318	0.00240708	0.0308504		0.00240708	0.0308504	0.0429513		4.9596	0.634286	0.86016	0.352789		0.318	4.10204	0.240821		1.698	0.377919		0.206608	-1.98417	0.268374	0.158989		0.318	2.01179	0.74139		0.515831	0.206608	0.515803	0.204338		0.318	-0.000871265	-0.00209649
0.319	0.319	0.298855	0.342536		0.319	0.199094	0.165282	-1.78733	-2.32055		0.319	0.00239739	0.0308871		0.00239739	0.0308871	0.049441		4.95935	0.63627	0.865656	0.355096		0.319	4.09619	0.242051		1.6984	0.378215		0.207257	-1.98255	0.26916	0.159455		0.319	2.01076	0.740852		0.517447	0.207257	0.51735	0.205024		0.319	-0.000921912	-0.00203595
0.32	0.32	0.299832	0.343552		0.32	0.19971	0.166059	-1.78667	-2.31917		0.32	0.00239289	0.0309149		0.00239289	0.0309149	0.0558559		4.9591	0.638254	0.871161	0.357409		0.32	4.09034	0.243281		1.6988	0.378512		0.207906	-1.98094	0.269946	0.159921		0.32	2.00974	0.740315		0.519063	0.207906	0.518899	0.205711		0.32	-0.000970773	-0.00197624
0.321	0.321	0.300819	0.344566		0.321	0.200326	0.166835	-1.786	-2.31776		0.321	0.00239338	0.0309338		0.00239338	0.0309338	0.0621843		4.95884	0.640237	0.876675	0.359728		0.321	4.08448	0.24451		1.6992	0.378811		0.208555	-1.97932	0.270731	0.160388		0.321	2.00872	0.739777		0.520679	0.208555	0.520449	0.206397		0.321	-0.00101789	-0.00191682
0.322	0.322	0.301815	0.345577		0.322	0.200941	0.167612	-1.78533	-2.31633		0.322	0.00239866	0.0309439		0.00239866	0.0309439	0.0684133		4.95858	0.642221	0.882198	0.362051		0.322	4.07861	0.245739		1.6996	0.379111		0.209205	-1.9777	0.271516	0.160854		0.322	2.0077	0.739241		0.522295	0.209205	0.522001	0.207084		0.322	-0.00106326	-0.0018578
0.323	0.323	0.302821	0.346585		0.323	0.201557	0.168388	-1.78467	-2.31488		0.323	0.00240852	0.0309452		0.00240852	0.0309452	0.0745216		4.95833	0.644204	0.887729	0.36438		0.323	4.07272	0.246967		1.7	0.379413		0.209854	-1.97609	0.272301	0.161321		0.323	2.00667	0.738705		0.523912	0.209854	0.523555	0.207772		0.323	-0.00110677	-0.0017992
0.324	0.324	0.303837	0.34759		0.324	0.202172	0.169164	-1.784	-2.31341		0.324	0.0024227	0.030938		0.0024227	0.030938	0.080481		4.95807	0.646188	0.893268	0.366714		0.324	4.06683	0.248195		1.7004	0.379717		0.210503	-1.97447	0.273084	0.161788		0.324	2.00565	0.738169		0.525528	0.210503	0.525111	0.208459		0.324	-0.00114848	-0.00174065
0.325	0.325	0.304861	0.348591		0.325	0.202787	0.169939	-1.78333	-2.31191		0.325	0.00244094	0.0309224		0.00244094	0.0309224	0.0862452		4.95781	0.648171	0.898815	0.369053		0.325	4.06093	0.249421		1.7008	0.380022		0.211152	-1.97286	0.273868	0.162255		0.325	2.00463	0.737634		0.527144	0.211152	0.526668	0.209147		0.325	-0.00118842	-0.00168265
0.326	0.326	0.305893	0.34959		0.326	0.203403	0.170714	-1.78267	-2.3104		0.326	0.00246291	0.0308985		0.00246291	0.0308985	0.091534		4.95755	0.650154	0.904371	0.371397		0.326	4.05501	0.250648		1.7012	0.380328		0.211801	-1.97124	0.27465	0.162722		0.326	2.0036	0.7371		0.528759	0.211801	0.528227	0.209835		0.326	-0.00122658	-0.00162559
0.327	0.327	0.306933	0.350586		0.327	0.204018	0.171489	-1.782	-2.30886		0.327	0.00248791	0.0308671		0.00248791	0.0308671	0.0961611		4.95729	0.652137	0.909934	0.373746		0.327	4.04909	0.251873		1.7016	0.380636		0.21245	-1.96962	0.275432	0.163189		0.327	2.00258	0.736567		0.530375	0.21245	0.529789	0.210523		0.327	-0.00126284	-0.00156976
0.328	0.328	0.307979	0.351578		0.328	0.204633	0.172264	-1.78133	-2.30731		0.328	0.00251499	0.0308292		0.00251499	0.0308292	0.100242		4.95703	0.65412	0.915504	0.3761		0.328	4.04316	0.253098		1.702	0.380946		0.213099	-1.96801	0.276212	0.163656		0.328	2.00156	0.736035		0.531991	0.213099	0.531352	0.21121		0.328	-0.00129714	-0.00151508
0.329	0.329	0.30903	0.352567		0.329	0.205248	0.173039	-1.78067	-2.30574		0.329	0.0025436	0.0307854		0.0025436	0.0307854	0.10423		4.95677	0.656102	0.921082	0.37846		0.329	4.03722	0.254322		1.7024	0.381257		0.213748	-1.96639	0.276993	0.164123		0.329	2.00053	0.735503		0.533607	0.213748	0.532918	0.211897		0.329	-0.00132946	-0.00146138
0.33	0.33	0.310087	0.353554		0.33	0.205863	0.173813	-1.78	-2.30414		0.33	0.0025741	0.030736		0.0025741	0.030736	0.108269		4.9565	0.658085	0.926668	0.380824		0.33	4.03127	0.255546		1.7028	0.381569		0.214397	-1.96478	0.277772	0.164591		0.33	1.99951	0.734972		0.535223	0.214397	0.534486	0.212584		0.33	-0.00135987	-0.00140807
0.331	0.331	0.311149	0.354538		0.331	0.206477	0.174586	-1.77933	-2.30253		0.331	0.00260725	0.0306806		0.00260725	0.0306806	0.112432		4.95624	0.660068	0.93226	0.383193		0.331	4.02531	0.256768		1.7032	0.381882		0.215046	-1.96316	0.278551	0.165058		0.331	1.99849	0.734442		0.536838	0.215046	0.536055	0.213271		0.331	-0.00138851	-0.00135505
0.332	0.332	0.312218	0.35552		0.332	0.207092	0.17536	-1.77867	-2.3009		0.332	0.00264371	0.0306191		0.00264371	0.0306191	0.116695		4.95598	0.66205	0.93786	0.385567		0.332	4.01935	0.25799		1.7036	0.382197		0.215695	-1.96155	0.279329	0.165526		0.332	1.99746	0.733912		0.538454	0.215695	0.537626	0.213959		0.332	-0.00141538	-0.0013026
0.333	0.333	0.313295	0.356501		0.333	0.207707	0.176133	-1.778	-2.29925		0.333	0.00268375	0.0305512		0.00268375	0.0305512	0.121016		4.95571	0.664032	0.943466	0.387945		0.333	4.01337	0.25921		1.704	0.382513		0.216344	-1.95993	0.280106	0.165993		0.333	1.99644	0.733384		0.540069	0.216344	0.539199	0.214647		0.333	-0.00144047	-0.00125095
0.334	0.334	0.314378	0.357479		0.334	0.208321	0.176906	-1.77733	-2.29759		0.334	0.00272727	0.0304769		0.00272727	0.0304769	0.125345		4.95544	0.666015	0.949079	0.390329		0.334	4.00739	0.26043		1.7044	0.38283		0.216993	-1.95832	0.280882	0.166461		0.334	1.99541	0.732856		0.541685	0.216993	0.540774	0.215334		0.334	-0.00146368	-0.00120047
0.335	0.335	0.315468	0.358455		0.335	0.208936	0.177678	-1.77667	-2.2959		0.335	0.00277396	0.030396		0.00277396	0.030396	0.129644		4.95518	0.667997	0.954699	0.392717		0.335	4.00139	0.261649		1.7048	0.383149		0.217642	-1.9567	0.281657	0.166928		0.335	1.99439	0.73233		0.5433	0.217642	0.542351	0.216021		0.335	-0.00148499	-0.00115106
0.336	0.336	0.316565	0.359428		0.336	0.20955	0.178451	-1.776	-2.2942		0.336	0.0028234	0.0303088		0.0028234	0.0303088	0.133887		4.95491	0.669979	0.960325	0.395109		0.336	3.99539	0.262867		1.7052	0.383468		0.218292	-1.95508	0.282432	0.167395		0.336	1.99336	0.731804		0.544916	0.218292	0.543931	0.216707		0.336	-0.0015044	-0.0011028
0.337	0.337	0.317668	0.360398		0.337	0.210165	0.179222	-1.77533	-2.29248		0.337	0.00287523	0.0302152		0.00287523	0.0302152	0.13806		4.95464	0.671961	0.965957	0.397506		0.337	3.98938	0.264083		1.7056	0.383789		0.218941	-1.95347	0.283205	0.167863		0.337	1.99234	0.731279		0.546531	0.218941	0.545512	0.217394		0.337	-0.00152198	-0.00105536
0.338	0.338	0.318776	0.361366		0.338	0.210779	0.179994	-1.77467	-2.29075		0.338	0.00292909	0.0301154		0.00292909	0.0301154	0.142154		4.95437	0.673942	0.971595	0.399908		0.338	3.98337	0.265299		1.706	0.384111		0.21959	-1.95185	0.283978	0.16833		0.338	1.99131	0.730755		0.548146	0.21959	0.547095	0.21808		0.338	-0.00153793	-0.00100874
0.339	0.339	0.31989	0.36233		0.339	0.211393	0.180765	-1.774	-2.289		0.339	0.00298452	0.0300096		0.00298452	0.0300096	0.146167		4.9541	0.675924	0.977239	0.402314		0.339	3.97735	0.266513		1.7064	0.384434		0.220239	-1.95024	0.284749	0.168797		0.339	1.99029	0.730232		0.549761	0.220239	0.54868	0.218766		0.339	-0.00155224	-0.000963368
0.34	0.34	0.321009	0.363291		0.34	0.212007	0.181536	-1.77333	-2.28723		0.34	0.00304116	0.0298979		0.00304116	0.0298979	0.150096		4.95383	0.677906	0.982888	0.404725		0.34	3.97131	0.267726		1.7068	0.384759		0.220888	-1.94862	0.285519	0.169264		0.34	1.98926	0.72971		0.551376	0.220888	0.550267	0.219451		0.34	-0.00156489	-0.000919323
0.341	0.341	0.322133	0.364249		0.341	0.212621	0.182306	-1.77267	-2.28545		0.341	0.00309885	0.0297804		0.00309885	0.0297804	0.153943		4.95356	0.679887	0.988543	0.407139		0.341	3.96528	0.268938		1.7072	0.385084		0.221537	-1.94701	0.286289	0.16973		0.341	1.98823	0.729188		0.552991	0.221537	0.551856	0.220136		0.341	-0.00157582	-0.000876691
0.342	0.342	0.323262	0.365204		0.342	0.213235	0.183076	-1.772	-2.28365		0.342	0.00315755	0.0296572		0.00315755	0.0296572	0.157706		4.95329	0.681869	0.994204	0.409559		0.342	3.95923	0.270149		1.7076	0.38541		0.222186	-1.94539	0.287057	0.170197		0.342	1.9872	0.728668		0.554606	0.222186	0.553447	0.220819		0.342	-0.00158494	-0.000835398
0.343	0.343	0.324395	0.366155		0.343	0.213849	0.183846	-1.77133	-2.28184		0.343	0.00321721	0.0295285		0.00321721	0.0295285	0.161386		4.95301	0.68385	0.99987	0.411982		0.343	3.95318	0.271358		1.708	0.385737		0.222835	-1.94378	0.287825	0.170663		0.343	1.98617	0.728148		0.556221	0.222835	0.55504	0.221503		0.343	-0.00159246	-0.000794911
0.344	0.344	0.325533	0.367103		0.344	0.214463	0.184615	-1.77067	-2.28001		0.344	0.00327774	0.0293944		0.00327774	0.0293944	0.164983		4.95274	0.685831	1.00554	0.41441		0.344	3.94712	0.272566		1.7084	0.386066		0.223484	-1.94216	0.288592	0.171129		0.344	1.98515	0.727629		0.557836	0.223484	0.556635	0.222186		0.344	-0.00159827	-0.000755594
0.345	0.345	0.326675	0.368047		0.345	0.215076	0.185384	-1.77	-2.27817		0.345	0.0033391	0.0292549		0.0033391	0.0292549	0.168496		4.95247	0.687812	1.01122	0.416841		0.345	3.94106	0.273773		1.7088	0.386395		0.224133	-1.94055	0.289357	0.171595		0.345	1.98412	0.727111		0.559451	0.224133	0.558231	0.22287		0.345	-0.00160244	-0.000716599
0.346	0.346	0.327821	0.368989		0.346	0.21569	0.186152	-1.76933	-2.27631		0.346	0.00340127	0.0291102		0.00340127	0.0291102	0.171924		4.95219	0.689793	1.0169	0.419277		0.346	3.93498	0.274978		1.7092	0.386725		0.224782	-1.93893	0.290122	0.172061		0.346	1.98309	0.726594		0.561066	0.224782	0.559829	0.223554		0.346	-0.00160492	-0.000677956
0.347	0.347	0.328971	0.369928		0.347	0.216303	0.18692	-1.76867	-2.27444		0.347	0.00346424	0.0289604		0.00346424	0.0289604	0.175268		4.95191	0.691774	1.02258	0.421717		0.347	3.92891	0.276182		1.7096	0.387056		0.22543	-1.93732	0.290886	0.172527		0.347	1.98206	0.726078		0.562681	0.22543	0.561429	0.224239		0.347	-0.00160567	-0.000639015
0.348	0.348	0.330126	0.370863		0.348	0.216917	0.187688	-1.768	-2.27255		0.348	0.00352797	0.0288057		0.00352797	0.0288057	0.178526		4.95164	0.693754	1.02827	0.424161		0.348	3.92282	0.277385		1.71	0.387388		0.226079	-1.9357	0.291649	0.172993		0.348	1.98103	0.725563		0.564295	0.226079	0.56303	0.224925		0.348	-0.00160469	-0.000599637
0.349	0.349	0.331284	0.371796		0.349	0.21753	0.188455	-1.76733	-2.27065		0.349	0.00359238	0.0286461		0.00359238	0.0286461	0.181698		4.95136	0.695735	1.03397	0.426609		0.349	3.91673	0.278585		1.7104	0.387721		0.226728	-1.93409	0.292411	0.17346		0.349	1.98	0.725049		0.56591	0.226728	0.564632	0.225612		0.349	-0.00160202	-0.000559698
0.35	0.35	0.332447	0.372726		0.35	0.218143	0.189222	-1.76667	-2.26874		0.35	0.00365737	0.0284817		0.00365737	0.0284817	0.184784		4.95108	0.697716	1.03966	0.42906		0.35	3.91064	0.279785		1.7108	0.388055		0.227377	-1.93248	0.293171	0.173926		0.35	1.97897	0.724537		0.567524	0.227377	0.566236	0.2263		0.35	-0.00159764	-0.000519254
0.351	0.351	0.333612	0.373653		0.351	0.218756	0.189989	-1.766	-2.26681		0.351	0.00372287	0.0283128		0.00372287	0.0283128	0.187782		4.9508	0.699696	1.04536	0.431516		0.351	3.90454	0.280982		1.7112	0.38839		0.228026	-1.93086	0.293931	0.174393		0.351	1.97793	0.724025		0.569139	0.228026	0.56784	0.226989		0.351	-0.00159167	-0.00047824
0.352	0.352	0.334781	0.374577		0.352	0.219369	0.190755	-1.76533	-2.26488		0.352	0.00378879	0.0281394		0.00378879	0.0281394	0.190693		4.95052	0.701676	1.05107	0.433975		0.352	3.89843	0.282178		1.7116	0.388725		0.228675	-1.92925	0.294689	0.174859		0.352	1.9769	0.723515		0.570753	0.228675	0.569446	0.227679		0.352	-0.00158413	-0.000437037
0.353	0.353	0.335954	0.375498		0.353	0.219982	0.19152	-1.76467	-2.26293		0.353	0.00385507	0.0279617		0.00385507	0.0279617	0.193516		4.95024	0.703656	1.05678	0.436438		0.353	3.89232	0.283373		1.712	0.389062		0.229324	-1.92763	0.295446	0.175326		0.353	1.97587	0.723005		0.572368	0.229324	0.571054	0.22837		0.353	-0.00157515	-0.000395606
0.354	0.354	0.33713	0.376416		0.354	0.220595	0.192285	-1.764	-2.26096		0.354	0.00392163	0.0277799		0.00392163	0.0277799	0.196251		4.94996	0.705636	1.06249	0.438905		0.354	3.8862	0.284565		1.7124	0.389399		0.229973	-1.92602	0.296202	0.175792		0.354	1.97484	0.722497		0.573982	0.229973	0.572662	0.229061		0.354	-0.00156467	-0.000354282
0.355	0.355	0.338308	0.377332		0.355	0.221208	0.19305	-1.76333	-2.25899		0.355	0.00398841	0.0275939		0.00398841	0.0275939	0.198898		4.94967	0.707616	1.06821	0.441375		0.355	3.88008	0.285756		1.7128	0.389736		0.230622	-1.9244	0.296957	0.176259		0.355	1.97381	0.72199		0.575596	0.230622	0.574272	0.229752		0.355	-0.00155315	-0.000312797
0.356	0.356	0.33949	0.378245		0.356	0.221821	0.193814	-1.76267	-2.257		0.356	0.00405534	0.0274041		0.00405534	0.0274041	0.201455		4.94939	0.709596	1.07393	0.443848		0.356	3.87395	0.286945		1.7132	0.390075		0.231271	-1.92279	0.297711	0.176725		0.356	1.97277	0.721484		0.57721	0.231271	0.575882	0.230444		0.356	-0.00154049	-0.000271856
0.357	0.357	0.340674	0.379156		0.357	0.222433	0.194578	-1.762	-2.255		0.357	0.00412236	0.0272104		0.00412236	0.0272104	0.203924		4.94911	0.711576	1.07965	0.446325		0.357	3.86782	0.288132		1.7136	0.390414		0.23192	-1.92118	0.298463	0.177192		0.357	1.97174	0.72098		0.578824	0.23192	0.577494	0.231136		0.357	-0.00152651	-0.000230927
0.358	0.358	0.341861	0.380064		0.358	0.223046	0.195342	-1.76133	-2.25299		0.358	0.00418941	0.0270132		0.00418941	0.0270132	0.206303		4.94882	0.713555	1.08537	0.448806		0.358	3.86169	0.289317		1.714	0.390754		0.232569	-1.91956	0.299215	0.177658		0.358	1.97071	0.720476		0.580438	0.232569	0.579107	0.231829		0.358	-0.001511	-0.000189796
0.359	0.359	0.343051	0.380969		0.359	0.223658	0.196104	-1.76067	-2.25097		0.359	0.00425643	0.0268124		0.00425643	0.0268124	0.208592		4.94854	0.715535	1.0911	0.45129		0.359	3.85555	0.290501		1.7144	0.391095		0.233218	-1.91795	0.299965	0.178125		0.359	1.96967	0.719973		0.582052	0.233218	0.580721	0.232523		0.359	-0.00149421	-0.000147818
0.36	0.36	0.344242	0.381872		0.36	0.224271	0.196867	-1.76	-2.24894		0.36	0.00432337	0.0266083		0.00432337	0.0266083	0.210791		4.94825	0.717514	1.09683	0.453777		0.36	3.8494	0.291682		1.7148	0.391437		0.233867	-1.91633	0.300714	0.178591		0.36	1.96864	0.719472		0.583666	0.233867	0.582335	0.233218		0.36	-0.00147665	-0.000105279
0.361	0.361	0.345436	0.382773		0.361	0.224883	0.197629	-1.75933	-2.2469		0.361	0.00439017	0.0264009		0.00439017	0.0264009	0.2129		4.94796	0.719494	1.10257	0.456268		0.361	3.84325	0.292861		1.7152	0.391779		0.234515	-1.91472	0.301462	0.179058		0.361	1.9676	0.718971		0.58528	0.234515	0.58395	0.233913		0.361	-0.00145869	-6.2721e-05
0.362	0.362	0.346632	0.383671		0.362	0.225495	0.198391	-1.75867	-2.24485		0.362	0.00445679	0.0261905		0.00445679	0.0261905	0.214919		4.94767	0.721473	1.1083	0.458761		0.362	3.8371	0.294038		1.7156	0.392121		0.235164	-1.91311	0.302208	0.179523		0.362	1.96657	0.718472		0.586894	0.235164	0.585565	0.234608		0.362	-0.00144033	-2.08636e-05
0.363	0.363	0.34783	0.384567		0.363	0.226107	0.199152	-1.758	-2.24279		0.363	0.00452317	0.0259771		0.00452317	0.0259771	0.216847		4.94738	0.723452	1.11404	0.461258		0.363	3.83095	0.295214		1.716	0.392465		0.235813	-1.91149	0.302954	0.179988		0.363	1.96553	0.717973		0.588508	0.235813	0.587181	0.235301		0.363	-0.00142139	1.99469e-05
0.364	0.364	0.349029	0.385461		0.364	0.226719	0.199912	-1.75733	-2.24071		0.364	0.00458926	0.0257609		0.00458926	0.0257609	0.218684		4.9471	0.725431	1.11978	0.463758		0.364	3.82479	0.296387		1.7164	0.392809		0.236462	-1.90988	0.303698	0.180452		0.364	1.96449	0.717475		0.590121	0.236462	0.588798	0.235994		0.364	-0.00140181	5.95161e-05
0.365	0.365	0.350231	0.386353		0.365	0.227331	0.200672	-1.75667	-2.23863		0.365	0.00465503	0.0255421		0.00465503	0.0255421	0.220431		4.9468	0.727409	1.12552	0.46626		0.365	3.81863	0.297558		1.7168	0.393153		0.237111	-1.90827	0.304442	0.180915		0.365	1.96345	0.716978		0.591735	0.237111	0.590417	0.236686		0.365	-0.00138168	9.77439e-05
0.366	0.366	0.351433	0.387242		0.366	0.227943	0.201432	-1.756	-2.23654		0.366	0.00472044	0.0253208		0.00472044	0.0253208	0.222086		4.94651	0.729388	1.13126	0.468766		0.366	3.81246	0.298726		1.7172	0.393499		0.23776	-1.90665	0.305184	0.181377		0.366	1.96241	0.716481		0.593348	0.23776	0.592036	0.237377		0.366	-0.00136074	0.000134623
0.367	0.367	0.352637	0.38813		0.367	0.228555	0.202191	-1.75533	-2.23444		0.367	0.00478544	0.0250971		0.00478544	0.0250971	0.22365		4.94622	0.731367	1.137	0.471275		0.367	3.80629	0.299893		1.7176	0.393844		0.238409	-1.90504	0.305926	0.181838		0.367	1.96137	0.715985		0.594962	0.238409	0.593656	0.238068		0.367	-0.00133871	0.000170961
0.368	0.368	0.353843	0.389016		0.368	0.229166	0.20295	-1.75467	-2.23233		0.368	0.00485	0.0248712		0.00485	0.0248712	0.225122		4.94593	0.733345	1.14274	0.473786		0.368	3.80012	0.301057		1.718	0.394191		0.239057	-1.90342	0.306667	0.1823		0.368	1.96033	0.71549		0.596575	0.239057	0.595277	0.238759		0.368	-0.00131581	0.000207778
0.369	0.369	0.355049	0.3899		0.369	0.229778	0.203708	-1.754	-2.23021		0.369	0.00491409	0.0246432		0.00491409	0.0246432	0.226503		4.94563	0.735323	1.14849	0.4763		0.369	3.79395	0.302219		1.7184	0.394538		0.239706	-1.90181	0.307407	0.182761		0.369	1.95929	0.714996		0.598189	0.239706	0.596898	0.239452		0.369	-0.00129216	0.000245294
0.37	0.37	0.356257	0.390783		0.37	0.230389	0.204466	-1.75333	-2.22809		0.37	0.00497768	0.0244132		0.00497768	0.0244132	0.227792		4.94534	0.737301	1.15424	0.478817		0.37	3.78777	0.303379		1.7188	0.394885		0.240355	-1.9002	0.308145	0.183223		0.37	1.95824	0.714503		0.599802	0.240355	0.59852	0.240145		0.37	-0.00126783	0.000283804
0.371	0.371	0.357465	0.391663		0.371	0.231001	0.205223	-1.75267	-2.22595		0.371	0.00504073	0.0241815		0.00504073	0.0241815	0.22899		4.94504	0.73928	1.15998	0.481337		0.371	3.7816	0.304536		1.7192	0.395233		0.241004	-1.89858	0.308882	0.183684		0.371	1.9572	0.714011		0.601415	0.241004	0.600141	0.24084		0.371	-0.00124305	0.000323176
0.372	0.372	0.358675	0.392542		0.372	0.231612	0.20598	-1.752	-2.22381		0.372	0.00510323	0.0239481		0.00510323	0.0239481	0.230095		4.94475	0.741257	1.16573	0.483859		0.372	3.77542	0.30569		1.7196	0.395582		0.241653	-1.89697	0.309617	0.184145		0.372	1.95616	0.713521		0.603028	0.241653	0.601763	0.241535		0.372	-0.00121803	0.000362751
0.373	0.373	0.359885	0.39342		0.373	0.232223	0.206736	-1.75133	-2.22166		0.373	0.00516515	0.0237131		0.00516515	0.0237131	0.231108		4.94445	0.743235	1.17148	0.486383		0.373	3.76924	0.306843		1.72	0.395931		0.242302	-1.89536	0.310352	0.184605		0.373	1.95511	0.713032		0.604642	0.242302	0.603385	0.242229		0.373	-0.00119276	0.000401706
0.374	0.374	0.361095	0.394296		0.374	0.232834	0.207492	-1.75067	-2.2195		0.374	0.00522646	0.0234768		0.00522646	0.0234768	0.23203		4.94415	0.745213	1.17723	0.48891		0.374	3.76305	0.307992		1.7204	0.396281		0.24295	-1.89375	0.311085	0.185064		0.374	1.95407	0.712543		0.606255	0.24295	0.605008	0.242923		0.374	-0.00116718	0.000439593
0.375	0.375	0.362306	0.395171		0.375	0.233445	0.208247	-1.75	-2.21734		0.375	0.00528714	0.0232393		0.00528714	0.0232393	0.232859		4.94386	0.747191	1.18298	0.49144		0.375	3.75687	0.309139		1.7208	0.396631		0.243599	-1.89213	0.311817	0.185522		0.375	1.95302	0.712055		0.607868	0.243599	0.606631	0.243615		0.375	-0.00114124	0.000476034
0.376	0.376	0.363517	0.396045		0.376	0.234056	0.209002	-1.74933	-2.21516		0.376	0.00534718	0.0230007		0.00534718	0.0230007	0.233596		4.94356	0.749168	1.18873	0.493971		0.376	3.75068	0.310284		1.7212	0.396981		0.244248	-1.89052	0.312548	0.185979		0.376	1.95197	0.711567		0.60948	0.244248	0.608255	0.244306		0.376	-0.00111496	0.000510883
0.377	0.377	0.364728	0.396918		0.377	0.234667	0.209756	-1.74867	-2.21298		0.377	0.00540657	0.0227611		0.00540657	0.0227611	0.234241		4.94326	0.751146	1.19447	0.496505		0.377	3.74449	0.311426		1.7216	0.397333		0.244897	-1.88891	0.313279	0.186434		0.377	1.95092	0.711079		0.611093	0.244897	0.609881	0.244996		0.377	-0.00108807	0.000544161
0.378	0.378	0.36594	0.397789		0.378	0.235278	0.21051	-1.748	-2.2108		0.378	0.00546529	0.0225207		0.00546529	0.0225207	0.234794		4.94296	0.753123	1.20022	0.499042		0.378	3.7383	0.312565		1.722	0.397684		0.245546	-1.88729	0.314009	0.18689		0.378	1.94987	0.710592		0.612706	0.245546	0.611507	0.245685		0.378	-0.00106063	0.000577196
0.379	0.379	0.367151	0.39866		0.379	0.235888	0.211263	-1.74733	-2.2086		0.379	0.00552334	0.0222797		0.00552334	0.0222797	0.235254		4.94265	0.7551	1.20597	0.50158		0.379	3.73211	0.313702		1.7224	0.398036		0.246194	-1.88568	0.314738	0.187345		0.379	1.94882	0.710106		0.614319	0.246194	0.613133	0.246375		0.379	-0.00103287	0.000610768
0.38	0.38	0.368363	0.399529		0.38	0.236499	0.212016	-1.74667	-2.2064		0.38	0.0055807	0.0220381		0.0055807	0.0220381	0.235633		4.94235	0.757077	1.21172	0.50412		0.38	3.72592	0.314836		1.7228	0.398389		0.246843	-1.88407	0.315465	0.187799		0.38	1.94776	0.709621		0.615931	0.246843	0.614758	0.247066		0.38	-0.00100505	0.000644966
0.381	0.381	0.369574	0.400398		0.381	0.237109	0.212768	-1.746	-2.2042		0.381	0.00563738	0.0217961		0.00563738	0.0217961	0.235932		4.94205	0.759054	1.21746	0.506663		0.381	3.71973	0.315966		1.7232	0.398742		0.247492	-1.88246	0.316191	0.188253		0.381	1.94671	0.709138		0.617544	0.247492	0.616384	0.247757		0.381	-0.000977148	0.000679056
0.382	0.382	0.370785	0.401267		0.382	0.23772	0.21352	-1.74533	-2.20198		0.382	0.00569336	0.0215538		0.00569336	0.0215538	0.236155		4.94174	0.761031	1.22321	0.509207		0.382	3.71354	0.317095		1.7236	0.399095		0.248141	-1.88084	0.316916	0.188706		0.382	1.94565	0.708655		0.619157	0.248141	0.61801	0.248448		0.382	-0.00094927	0.000712962
0.383	0.383	0.371996	0.402134		0.383	0.23833	0.214271	-1.74467	-2.19976		0.383	0.00574864	0.0213113		0.00574864	0.0213113	0.236297		4.94144	0.763007	1.22895	0.511753		0.383	3.70735	0.31822		1.724	0.399449		0.248789	-1.87923	0.317639	0.189158		0.383	1.9446	0.708173		0.620769	0.248789	0.619636	0.249137		0.383	-0.000921447	0.000745778
0.384	0.384	0.373206	0.403001		0.384	0.23894	0.215021	-1.744	-2.19754		0.384	0.00580322	0.0210688		0.00580322	0.0210688	0.236359		4.94113	0.764984	1.23469	0.514301		0.384	3.70116	0.319342		1.7244	0.399803		0.249438	-1.87762	0.318362	0.189608		0.384	1.94354	0.707692		0.622381	0.249438	0.621262	0.249825		0.384	-0.000893674	0.000776999
0.385	0.385	0.374415	0.403868		0.385	0.23955	0.215772	-1.74333	-2.19531		0.385	0.0058571	0.0208263		0.0058571	0.0208263	0.23634		4.94083	0.76696	1.24043	0.516851		0.385	3.69497	0.320462		1.7248	0.400158		0.250087	-1.87601	0.319083	0.190057		0.385	1.94248	0.707211		0.623994	0.250087	0.62289	0.250511		0.385	-0.000865757	0.000806141
0.386	0.386	0.375624	0.404734		0.386	0.24016	0.216521	-1.74267	-2.19308		0.386	0.00591026	0.020584		0.00591026	0.020584	0.23624		4.94052	0.768936	1.24617	0.519403		0.386	3.68877	0.321578		1.7252	0.400513		0.250736	-1.87439	0.319804	0.190506		0.386	1.94142	0.70673		0.625606	0.250736	0.624518	0.251196		0.386	-0.000837529	0.000833574
0.387	0.387	0.376832	0.4056		0.387	0.24077	0.21727	-1.742	-2.19084		0.387	0.00596272	0.020342		0.00596272	0.020342	0.236059		4.94021	0.770912	1.25191	0.521956		0.387	3.68258	0.322692		1.7256	0.400869		0.251384	-1.87278	0.320524	0.190953		0.387	1.94036	0.70625		0.627218	0.251384	0.626146	0.25188		0.387	-0.000809237	0.000860419
0.388	0.388	0.37804	0.406466		0.388	0.24138	0.218019	-1.74133	-2.18859		0.388	0.00601447	0.0201004		0.00601447	0.0201004	0.235796		4.9399	0.772888	1.25765	0.52451		0.388	3.67639	0.323802		1.726	0.401225		0.252033	-1.87117	0.321243	0.1914		0.388	1.9393	0.70577		0.62883	0.252033	0.627775	0.252564		0.388	-0.000780993	0.000887103
0.389	0.389	0.379246	0.407332		0.389	0.24199	0.218766	-1.74067	-2.18634		0.389	0.00606552	0.0198594		0.00606552	0.0198594	0.235451		4.93959	0.774864	1.26338	0.527066		0.389	3.6702	0.324909		1.7264	0.401581		0.252682	-1.86956	0.321961	0.191846		0.389	1.93823	0.705292		0.630442	0.252682	0.629403	0.253249		0.389	-0.000752912	0.000914187
0.39	0.39	0.380452	0.408197		0.39	0.242599	0.219514	-1.74	-2.18409		0.39	0.00611584	0.019619		0.00611584	0.019619	0.235025		4.93928	0.77684	1.26911	0.529624		0.39	3.66401	0.326013		1.7268	0.401938		0.25333	-1.86795	0.322677	0.192291		0.39	1.93717	0.704814		0.632054	0.25333	0.63103	0.253933		0.39	-0.000725003	0.000941362
0.391	0.391	0.381656	0.409063		0.391	0.243209	0.220261	-1.73933	-2.18183		0.391	0.00616542	0.0193795		0.00616542	0.0193795	0.234518		4.93897	0.778816	1.27484	0.532183		0.391	3.65783	0.327114		1.7272	0.402295		0.253979	-1.86633	0.323393	0.192735		0.391	1.9361	0.704337		0.633666	0.253979	0.632658	0.254617		0.391	-0.000697303	0.000968492
0.392	0.392	0.38286	0.409929		0.392	0.243818	0.221007	-1.73867	-2.17956		0.392	0.00621425	0.0191408		0.00621425	0.0191408	0.233931		4.93866	0.780791	1.28056	0.534743		0.392	3.65164	0.328212		1.7276	0.402653		0.254628	-1.86472	0.324107	0.193179		0.392	1.93504	0.703861		0.635278	0.254628	0.634285	0.255301		0.392	-0.000669713	0.000995037
0.393	0.393	0.384062	0.410795		0.393	0.244427	0.221753	-1.738	-2.17729		0.393	0.00626232	0.0189032		0.00626232	0.0189032	0.233263		4.93835	0.782767	1.28629	0.537304		0.393	3.64546	0.329306		1.728	0.403011		0.255276	-1.86311	0.32482	0.193622		0.393	1.93397	0.703385		0.63689	0.255276	0.635913	0.255984		0.393	-0.000642045	0.00102113
0.394	0.394	0.385262	0.411661		0.394	0.245037	0.222498	-1.73733	-2.17502		0.394	0.00630966	0.0186667		0.00630966	0.0186667	0.232514		4.93803	0.784742	1.29201	0.539867		0.394	3.63927	0.330398		1.7284	0.403369		0.255925	-1.8615	0.325533	0.194064		0.394	1.9329	0.702911		0.638502	0.255925	0.637541	0.256667		0.394	-0.000614409	0.00104735
0.395	0.395	0.386462	0.412528		0.395	0.245646	0.223243	-1.73667	-2.17275		0.395	0.00635626	0.0184314		0.00635626	0.0184314	0.231683		4.93772	0.786717	1.29773	0.542431		0.395	3.63309	0.331485		1.7288	0.403728		0.256574	-1.85989	0.326244	0.194506		0.395	1.93183	0.702437		0.640113	0.256574	0.639168	0.257351		0.395	-0.000586808	0.00107353
0.396	0.396	0.387659	0.413395		0.396	0.246255	0.223987	-1.736	-2.17047		0.396	0.00640214	0.0181975		0.00640214	0.0181975	0.230774		4.9374	0.788692	1.30344	0.544995		0.396	3.62691	0.33257		1.7292	0.404087		0.257222	-1.85827	0.326955	0.194948		0.396	1.93076	0.701964		0.641725	0.257222	0.640795	0.258034		0.396	-0.000559417	0.00110009
0.397	0.397	0.388856	0.414262		0.397	0.246864	0.22473	-1.73533	-2.16818		0.397	0.00644734	0.0179651		0.00644734	0.0179651	0.229789		4.93709	0.790667	1.30915	0.547561		0.397	3.62073	0.333651		1.7296	0.404446		0.257871	-1.85666	0.327664	0.195389		0.397	1.92969	0.701491		0.643337	0.257871	0.642422	0.258717		0.397	-0.000532168	0.00112644
0.398	0.398	0.39005	0.41513		0.398	0.247473	0.225473	-1.73467	-2.1659		0.398	0.00649186	0.0177343		0.00649186	0.0177343	0.228729		4.93677	0.792642	1.31486	0.550128		0.398	3.61456	0.334729		1.73	0.404806		0.25852	-1.85505	0.328372	0.195829		0.398	1.92862	0.70102		0.644948	0.25852	0.644049	0.259401		0.398	-0.000505025	0.00115299
0.399	0.399	0.391243	0.415999		0.399	0.248081	0.226216	-1.734	-2.16361		0.399	0.00653572	0.0175052		0.00653572	0.0175052	0.227597		4.93645	0.794617	1.32056	0.552695		0.399	3.60839	0.335803		1.7304	0.405166		0.259168	-1.85344	0.32908	0.196269		0.399	1.92754	0.700549		0.646559	0.259168	0.645676	0.260084		0.399	-0.000477859	0.00117975
0.4	0.4	0.392435	0.416869		0.4	0.24869	0.226958	-1.73333	-2.16132		0.4	0.00657894	0.0172778		0.00657894	0.0172778	0.226392		4.93614	0.796591	1.32626	0.555263		0.4	3.60222	0.336873		1.7308	0.405527		0.259817	-1.85183	0.329787	0.196709		0.4	1.92647	0.700079		0.648171	0.259817	0.647302	0.260769		0.4	-0.000450829	0.00120732
0.401	0.401	0.393624	0.41774		0.401	0.249298	0.227699	-1.73267	-2.15902		0.401	0.00662155	0.0170524		0.00662155	0.0170524	0.225115		4.93582	0.798565	1.33196	0.557832		0.401	3.59605	0.33794		1.7312	0.405888		0.260466	-1.85022	0.330492	0.197149		0.401	1.9254	0.69961		0.649782	0.260466	0.648927	0.261453		0.401	-0.000423992	0.0012351
0.402	0.402	0.394812	0.418612		0.402	0.249907	0.22844	-1.732	-2.15672		0.402	0.00666356	0.0168289		0.00666356	0.0168289	0.223768		4.9355	0.80054	1.33765	0.560401		0.402	3.58988	0.339004		1.7316	0.406249		0.261114	-1.84861	0.331196	0.197588		0.402	1.92432	0.699142		0.651393	0.261114	0.650553	0.262138		0.402	-0.000397457	0.00126321
0.403	0.403	0.395998	0.419484		0.403	0.250515	0.22918	-1.73133	-2.15442		0.403	0.00670499	0.0166075		0.00670499	0.0166075	0.222351		4.93518	0.802514	1.34333	0.562971		0.403	3.58372	0.340064		1.732	0.406611		0.261763	-1.847	0.3319	0.198026		0.403	1.92325	0.698675		0.653004	0.261763	0.652178	0.262822		0.403	-0.000371048	0.0012911
0.404	0.404	0.397182	0.420358		0.404	0.251123	0.22992	-1.73067	-2.15212		0.404	0.00674585	0.0163883		0.00674585	0.0163883	0.220866		4.93486	0.804488	1.34902	0.565542		0.404	3.57757	0.34112		1.7324	0.406973		0.262411	-1.84538	0.332603	0.198464		0.404	1.92217	0.698208		0.654615	0.262411	0.653803	0.263507		0.404	-0.000344797	0.00131945
0.405	0.405	0.398364	0.421233		0.405	0.251732	0.230659	-1.73	-2.14981		0.405	0.00678617	0.0161713		0.00678617	0.0161713	0.219312		4.93453	0.806462	1.35469	0.568112		0.405	3.57141	0.342172		1.7328	0.407336		0.26306	-1.84377	0.333305	0.198902		0.405	1.9211	0.697742		0.656226	0.26306	0.655427	0.264191		0.405	-0.00031865	0.001348
0.406	0.406	0.399544	0.42211		0.406	0.25234	0.231397	-1.72933	-2.1475		0.406	0.00682596	0.0159567		0.00682596	0.0159567	0.217692		4.93421	0.808435	1.36037	0.570684		0.406	3.56526	0.343221		1.7332	0.407698		0.263709	-1.84216	0.334005	0.199339		0.406	1.92002	0.697276		0.657837	0.263709	0.657051	0.264877		0.406	-0.000292742	0.00137721
0.407	0.407	0.400721	0.422988		0.407	0.252948	0.232135	-1.72867	-2.14519		0.407	0.00686524	0.0157445		0.00686524	0.0157445	0.216004		4.93389	0.810409	1.36604	0.573255		0.407	3.55911	0.344266		1.7336	0.408062		0.264357	-1.84055	0.334705	0.199776		0.407	1.91894	0.696812		0.659448	0.264357	0.658675	0.265562		0.407	-0.000267007	0.00140658
0.408	0.408	0.401897	0.423867		0.408	0.253555	0.232873	-1.728	-2.14288		0.408	0.00690403	0.0155349		0.00690403	0.0155349	0.214248		4.93356	0.812383	1.3717	0.575827		0.408	3.55297	0.345307		1.734	0.408425		0.265006	-1.83894	0.335405	0.200213		0.408	1.91786	0.696348		0.661059	0.265006	0.660298	0.266248		0.408	-0.000241284	0.00143656
0.409	0.409	0.403071	0.424747		0.409	0.254163	0.233609	-1.72733	-2.14056		0.409	0.00694235	0.0153279		0.00694235	0.0153279	0.21243		4.93324	0.814356	1.37736	0.578398		0.409	3.54683	0.346344		1.7344	0.408789		0.265654	-1.83733	0.336103	0.20065		0.409	1.91679	0.695885		0.66267	0.265654	0.661921	0.266935		0.409	-0.000215535	0.00146745
0.41	0.41	0.404242	0.42563		0.41	0.254771	0.234346	-1.72667	-2.13825		0.41	0.00698021	0.0151236		0.00698021	0.0151236	0.210547		4.93291	0.816329	1.38301	0.58097		0.41	3.5407	0.347377		1.7348	0.409153		0.266303	-1.83572	0.336801	0.201087		0.41	1.91571	0.695423		0.66428	0.266303	0.663544	0.267623		0.41	-0.000189731	0.00149935
0.411	0.411	0.405411	0.426514		0.411	0.255378	0.235081	-1.726	-2.13593		0.411	0.00701764	0.0149221		0.00701764	0.0149221	0.208602		4.93258	0.818302	1.38866	0.583542		0.411	3.53457	0.348406		1.7352	0.409518		0.266951	-1.83411	0.337497	0.201525		0.411	1.91463	0.694962		0.665891	0.266951	0.665166	0.268312		0.411	-0.000164074	0.00153232
0.412	0.412	0.406577	0.4274		0.412	0.255986	0.235816	-1.72533	-2.13361		0.412	0.00705466	0.0147235		0.00705466	0.0147235	0.206595		4.93226	0.820275	1.3943	0.586114		0.412	3.52844	0.349432		1.7356	0.409883		0.2676	-1.8325	0.338193	0.201962		0.412	1.91355	0.694502		0.667501	0.2676	0.666787	0.269001		0.412	-0.000138792	0.00156608
0.413	0.413	0.407742	0.428287		0.413	0.256593	0.236551	-1.72467	-2.13129		0.413	0.00709127	0.0145279		0.00709127	0.0145279	0.204529		4.93193	0.822248	1.39993	0.588686		0.413	3.52232	0.350453		1.736	0.410248		0.268249	-1.83089	0.338887	0.202398		0.413	1.91247	0.694043		0.669112	0.268249	0.668408	0.26969		0.413	-0.000114091	0.00160012
0.414	0.414	0.408903	0.429176		0.414	0.2572	0.237285	-1.724	-2.12897		0.414	0.0071275	0.0143353		0.0071275	0.0143353	0.202401		4.9316	0.824221	1.40556	0.591257		0.414	3.5162	0.35147		1.7364	0.410614		0.268897	-1.82928	0.33958	0.202833		0.414	1.91139	0.693584		0.670722	0.268897	0.670028	0.270379		0.414	-8.97664e-05	0.00163371
0.415	0.415	0.410063	0.430068		0.415	0.257807	0.238018	-1.72333	-2.12665		0.415	0.00716337	0.0141458		0.00716337	0.0141458	0.200213		4.93127	0.826193	1.41118	0.593828		0.415	3.51009	0.352483		1.7368	0.41098		0.269546	-1.82767	0.340272	0.203268		0.415	1.91031	0.693126		0.672332	0.269546	0.671648	0.271067		0.415	-6.57484e-05	0.00166718
0.416	0.416	0.41122	0.430961		0.416	0.258414	0.238751	-1.72267	-2.12433		0.416	0.00719889	0.0139595		0.00719889	0.0139595	0.197969		4.93094	0.828166	1.4168	0.596399		0.416	3.50399	0.353492		1.7372	0.411346		0.270194	-1.82606	0.340964	0.203703		0.416	1.90923	0.692669		0.673942	0.270194	0.673268	0.271756		0.416	-4.19082e-05	0.00170043
0.417	0.417	0.412374	0.431857		0.417	0.259021	0.239483	-1.722	-2.122		0.417	0.0072341	0.0137765		0.0072341	0.0137765	0.195667		4.93061	0.830138	1.42241	0.598969		0.417	3.49789	0.354497		1.7376	0.411713		0.270843	-1.82445	0.341655	0.204136		0.417	1.90814	0.692212		0.675553	0.270843	0.674888	0.272444		0.417	-1.83953e-05	0.00173396
0.418	0.418	0.413526	0.432754		0.418	0.259628	0.240215	-1.72133	-2.11968		0.418	0.007269	0.0135968		0.007269	0.0135968	0.193312		4.93027	0.83211	1.42801	0.601539		0.418	3.49179	0.355498		1.738	0.41208		0.271491	-1.82284	0.342345	0.20457		0.418	1.90706	0.691756		0.677163	0.271491	0.676507	0.273132		0.418	4.58399e-06	0.00176742
0.419	0.419	0.414675	0.433654		0.419	0.260235	0.240946	-1.72067	-2.11735		0.419	0.00730361	0.0134205		0.00730361	0.0134205	0.190901		4.92994	0.834082	1.43361	0.604109		0.419	3.48571	0.356494		1.7384	0.412447		0.27214	-1.82123	0.343034	0.205002		0.419	1.90597	0.6913		0.678773	0.27214	0.678125	0.27382		0.419	2.6969e-05	0.00180044
0.42	0.42	0.415821	0.434556		0.42	0.260842	0.241677	-1.72	-2.11503		0.42	0.00733796	0.0132478		0.00733796	0.0132478	0.188439		4.92961	0.836054	1.4392	0.606677		0.42	3.47962	0.357487		1.7388	0.412815		0.272788	-1.81962	0.343722	0.205433		0.42	1.90489	0.690846		0.680383	0.272788	0.679743	0.274506		0.42	4.8789e-05	0.0018327
0.421	0.421	0.416965	0.435461		0.421	0.261448	0.242407	-1.71933	-2.1127		0.421	0.00737206	0.0130785		0.00737206	0.0130785	0.185924		4.92927	0.838026	1.44478	0.609245		0.421	3.47355	0.358475		1.7392	0.413183		0.273437	-1.81801	0.344409	0.205864		0.421	1.9038	0.690391		0.681992	0.273437	0.681361	0.275192		0.421	6.99967e-05	0.00186405
0.422	0.422	0.418106	0.436368		0.422	0.262054	0.243136	-1.71867	-2.11037		0.422	0.00740592	0.0129129		0.00740592	0.0129129	0.18336		4.92894	0.839998	1.45035	0.611812		0.422	3.46748	0.359458		1.7396	0.413551		0.274085	-1.8164	0.345095	0.206293		0.422	1.90271	0.689938		0.683602	0.274085	0.682978	0.275876		0.422	9.05851e-05	0.0018941
0.423	0.423	0.419244	0.437277		0.423	0.262661	0.243865	-1.718	-2.10805		0.423	0.00743956	0.012751		0.00743956	0.012751	0.180745		4.9286	0.841969	1.45592	0.614379		0.423	3.46141	0.360437		1.74	0.41392		0.274734	-1.81479	0.345781	0.206721		0.423	1.90162	0.689484		0.685212	0.274734	0.684596	0.276558		0.423	0.000110765	0.00192272
0.424	0.424	0.42038	0.438189		0.424	0.263267	0.244593	-1.71733	-2.10572		0.424	0.007473	0.0125928		0.007473	0.0125928	0.17808		4.92826	0.843941	1.46148	0.616944		0.424	3.45536	0.361412		1.7404	0.414289		0.275382	-1.81318	0.346466	0.207148		0.424	1.90053	0.68903		0.686822	0.275382	0.686214	0.27724		0.424	0.000130679	0.00195052
0.425	0.425	0.421512	0.439103		0.425	0.263873	0.245321	-1.71667	-2.10339		0.425	0.00750625	0.0124385		0.00750625	0.0124385	0.175369		4.92792	0.845912	1.46703	0.619508		0.425	3.44931	0.362382		1.7408	0.414659		0.27603	-1.81157	0.34715	0.207575		0.425	1.89944	0.688578		0.688431	0.27603	0.687831	0.277922		0.425	0.000150124	0.00197833
0.426	0.426	0.422642	0.44002		0.426	0.264479	0.246048	-1.716	-2.10107		0.426	0.00753932	0.012288		0.00753932	0.012288	0.172612		4.92759	0.847883	1.47257	0.622072		0.426	3.44326	0.363348		1.7412	0.415029		0.276679	-1.80996	0.347833	0.208002		0.426	1.89834	0.688126		0.690041	0.276679	0.689448	0.278603		0.426	0.000168934	0.00200616
0.427	0.427	0.423769	0.44094		0.427	0.265085	0.246774	-1.71533	-2.09874		0.427	0.00757223	0.0121414		0.00757223	0.0121414	0.169813		4.92725	0.849854	1.47811	0.624634		0.427	3.43723	0.364309		1.7416	0.415399		0.277327	-1.80835	0.348515	0.208427		0.427	1.89725	0.687675		0.69165	0.277327	0.691063	0.279284		0.427	0.000187095	0.00203387
0.428	0.428	0.424893	0.441862		0.428	0.265691	0.2475	-1.71467	-2.09641		0.428	0.007605	0.0119988		0.007605	0.0119988	0.166968		4.92691	0.851825	1.48364	0.627195		0.428	3.4312	0.365266		1.742	0.415769		0.277976	-1.80674	0.349196	0.208852		0.428	1.89616	0.687224		0.693259	0.277976	0.692679	0.279964		0.428	0.000204583	0.00206126
0.429	0.429	0.426014	0.442787		0.429	0.266296	0.248225	-1.714	-2.09409		0.429	0.00763762	0.0118602		0.00763762	0.0118602	0.164086		4.92656	0.853795	1.48916	0.629754		0.429	3.42518	0.366218		1.7424	0.41614		0.278624	-1.80513	0.349875	0.209275		0.429	1.89506	0.686775		0.694869	0.278624	0.694293	0.280644		0.429	0.000221232	0.00208796
0.43	0.43	0.427132	0.443715		0.43	0.266902	0.24895	-1.71333	-2.09176		0.43	0.00767012	0.0117258		0.00767012	0.0117258	0.161161		4.92622	0.855766	1.49467	0.632313		0.43	3.41917	0.367166		1.7428	0.416511		0.279273	-1.80352	0.350554	0.209698		0.43	1.89396	0.686325		0.696478	0.279273	0.695908	0.281321		0.43	0.000237092	0.00211312
0.431	0.431	0.428247	0.444646		0.431	0.267507	0.249674	-1.71267	-2.08944		0.431	0.0077025	0.0115955		0.0077025	0.0115955	0.1582		4.92588	0.857736	1.50017	0.63487		0.431	3.41316	0.368108		1.7432	0.416883		0.279921	-1.80191	0.351232	0.210119		0.431	1.89286	0.685877		0.698087	0.279921	0.697522	0.281997		0.431	0.000252266	0.0021366
0.432	0.432	0.429359	0.445579		0.432	0.268113	0.250398	-1.712	-2.08712		0.432	0.00773478	0.0114693		0.00773478	0.0114693	0.155199		4.92554	0.859707	1.50566	0.637425		0.432	3.40716	0.369046		1.7436	0.417255		0.280569	-1.8003	0.351909	0.210538		0.432	1.89176	0.685428		0.699696	0.280569	0.699137	0.282671		0.432	0.000266909	0.00215838
0.433	0.433	0.430468	0.446516		0.433	0.268718	0.251121	-1.71133	-2.0848		0.433	0.00776696	0.0113474		0.00776696	0.0113474	0.15216		4.92519	0.861677	1.51114	0.639979		0.433	3.40117	0.36998		1.744	0.417627		0.281218	-1.7987	0.352586	0.210957		0.433	1.89066	0.68498		0.701305	0.281218	0.700751	0.283344		0.433	0.000280918	0.00217882
0.434	0.434	0.431574	0.447455		0.434	0.269323	0.251843	-1.71067	-2.08247		0.434	0.00779907	0.0112298		0.00779907	0.0112298	0.14909		4.92485	0.863647	1.51662	0.642531		0.434	3.39519	0.370908		1.7444	0.418		0.281866	-1.79709	0.353261	0.211375		0.434	1.88956	0.684532		0.702914	0.281866	0.702365	0.284015		0.434	0.000294249	0.00219802
0.435	0.435	0.432677	0.448398		0.435	0.269928	0.252565	-1.71	-2.08015		0.435	0.00783109	0.0111165		0.00783109	0.0111165	0.145985		4.9245	0.865617	1.52208	0.645081		0.435	3.38922	0.371832		1.7448	0.418373		0.282515	-1.79548	0.353936	0.211792		0.435	1.88845	0.684085		0.704523	0.282515	0.703979	0.284685		0.435	0.000306972	0.0022164
0.436	0.436	0.433777	0.449344		0.436	0.270533	0.253286	-1.70933	-2.07783		0.436	0.00786308	0.0110076		0.00786308	0.0110076	0.142852		4.92415	0.867586	1.52754	0.64763		0.436	3.38326	0.372751		1.7452	0.418746		0.283163	-1.79387	0.35461	0.212208		0.436	1.88735	0.683638		0.706131	0.283163	0.705592	0.285355		0.436	0.000319161	0.00223452
0.437	0.437	0.434873	0.450292		0.437	0.271138	0.254007	-1.70867	-2.07552		0.437	0.00789505	0.010903		0.00789505	0.010903	0.139688		4.92381	0.869556	1.53299	0.650176		0.437	3.3773	0.373665		1.7456	0.41912		0.283811	-1.79226	0.355283	0.212623		0.437	1.88624	0.683192		0.70774	0.283811	0.707205	0.286024		0.437	0.00033074	0.00225287
0.438	0.438	0.435966	0.451244		0.438	0.271743	0.254727	-1.708	-2.0732		0.438	0.00792704	0.0108029		0.00792704	0.0108029	0.136499		4.92346	0.871525	1.53842	0.652721		0.438	3.37136	0.374574		1.746	0.419494		0.28446	-1.79065	0.355954	0.213038		0.438	1.88514	0.682747		0.709349	0.28446	0.708817	0.286694		0.438	0.000341776	0.00227129
0.439	0.439	0.437057	0.452199		0.439	0.272347	0.255447	-1.70733	-2.07089		0.439	0.00795907	0.0107073		0.00795907	0.0107073	0.133282		4.92311	0.873495	1.54385	0.655264		0.439	3.36542	0.375478		1.7464	0.419868		0.285108	-1.78904	0.356625	0.213452		0.439	1.88403	0.682303		0.710957	0.285108	0.710428	0.287364		0.439	0.000352353	0.00228989
0.44	0.44	0.438144	0.453157		0.44	0.272952	0.256165	-1.70667	-2.06857		0.44	0.00799111	0.0106161		0.00799111	0.0106161	0.130044		4.92276	0.875464	1.54926	0.657804		0.44	3.35949	0.376378		1.7468	0.420243		0.285756	-1.78743	0.357295	0.213866		0.44	1.88292	0.681859		0.712566	0.285756	0.712039	0.288033		0.44	0.000362581	0.00230854
0.441	0.441	0.439228	0.454119		0.441	0.273556	0.256884	-1.706	-2.06626		0.441	0.00802318	0.0105295		0.00802318	0.0105295	0.126781		4.92241	0.877433	1.55467	0.660343		0.441	3.35357	0.377272		1.7472	0.420618		0.286405	-1.78583	0.357963	0.21428		0.441	1.88181	0.681417		0.714174	0.286405	0.713649	0.288702		0.441	0.000372201	0.00232724
0.442	0.442	0.440309	0.455083		0.442	0.274161	0.257602	-1.70533	-2.06395		0.442	0.00805526	0.0104474		0.00805526	0.0104474	0.123501		4.92206	0.879402	1.56006	0.662879		0.442	3.34767	0.378161		1.7476	0.420994		0.287053	-1.78422	0.35863	0.214692		0.442	1.8807	0.680975		0.715782	0.287053	0.715259	0.289371		0.442	0.000380903	0.00234535
0.443	0.443	0.441386	0.456051		0.443	0.274765	0.258319	-1.70467	-2.06164		0.443	0.00808735	0.0103699		0.00808735	0.0103699	0.120199		4.92171	0.881371	1.56545	0.665413		0.443	3.34177	0.379045		1.748	0.42137		0.287701	-1.78261	0.359297	0.215103		0.443	1.87959	0.680534		0.717391	0.287701	0.716868	0.290038		0.443	0.000388898	0.0023622
0.444	0.444	0.44246	0.457022		0.444	0.275369	0.259035	-1.704	-2.05934		0.444	0.00811948	0.010297		0.00811948	0.010297	0.116877		4.92135	0.883339	1.57082	0.667945		0.444	3.33588	0.379924		1.7484	0.421746		0.28835	-1.781	0.359962	0.215513		0.444	1.87848	0.680093		0.718999	0.28835	0.718477	0.290703		0.444	0.000396555	0.00237789
0.445	0.445	0.443531	0.457997		0.445	0.275973	0.259751	-1.70333	-2.05703		0.445	0.00815164	0.0102287		0.00815164	0.0102287	0.113544		4.921	0.885308	1.57619	0.670474		0.445	3.33	0.380798		1.7488	0.422122		0.288998	-1.77939	0.360627	0.215922		0.445	1.87736	0.679653		0.720607	0.288998	0.720086	0.291368		0.445	0.000403683	0.00239279
0.446	0.446	0.444599	0.458975		0.446	0.276577	0.260467	-1.70267	-2.05473		0.446	0.00818383	0.0101651		0.00818383	0.0101651	0.110195		4.92064	0.887276	1.58154	0.673001		0.446	3.32413	0.381667		1.7492	0.422499		0.289646	-1.77779	0.36129	0.21633		0.446	1.87625	0.679213		0.722215	0.289646	0.721695	0.292032		0.446	0.000410161	0.00240672
0.447	0.447	0.445664	0.459956		0.447	0.277181	0.261181	-1.702	-2.05243		0.447	0.00821604	0.0101061		0.00821604	0.0101061	0.106842		4.92029	0.889244	1.58688	0.675525		0.447	3.31827	0.382531		1.7496	0.422876		0.290295	-1.77618	0.361953	0.216738		0.447	1.87513	0.678774		0.723823	0.290295	0.723304	0.292694		0.447	0.00041617	0.00241983
0.448	0.448	0.446725	0.46094		0.448	0.277784	0.261896	-1.70133	-2.05013		0.448	0.00824826	0.0100518		0.00824826	0.0100518	0.103476		4.91993	0.891212	1.59222	0.678047		0.448	3.31242	0.383389		1.75	0.423254		0.290943	-1.77457	0.362615	0.217144		0.448	1.87401	0.678335		0.725431	0.290943	0.724912	0.293357		0.448	0.000422058	0.00243257
0.449	0.449	0.447783	0.461928		0.449	0.278388	0.262609	-1.70067	-2.04783		0.449	0.00828047	0.0100021		0.00828047	0.0100021	0.100111		4.91958	0.89318	1.59753	0.680566		0.449	3.30659	0.384242		1.7504	0.423632		0.291591	-1.77296	0.363276	0.217551		0.449	1.87289	0.677898		0.727038	0.291591	0.72652	0.294019		0.449	0.000427645	0.00244564
0.45	0.45	0.448837	0.462919		0.45	0.278991	0.263322	-1.7	-2.04554		0.45	0.00831267	0.00995716		0.00831267	0.00995716	0.0967369		4.91922	0.895148	1.60284	0.683083		0.45	3.30076	0.38509		1.7508	0.42401		0.292239	-1.77135	0.363936	0.217957		0.45	1.87178	0.67746		0.728646	0.292239	0.728128	0.294682		0.45	0.000432684	0.00245886
0.451	0.451	0.449888	0.463913		0.451	0.279594	0.264035	-1.69933	-2.04325		0.451	0.00834484	0.00991688		0.00834484	0.00991688	0.0933691		4.91886	0.897115	1.60814	0.685596		0.451	3.29494	0.385933		1.7512	0.424389		0.292888	-1.76975	0.364595	0.218362		0.451	1.87066	0.677024		0.730254	0.292888	0.729735	0.295344		0.451	0.000437191	0.00247201
0.452	0.452	0.450936	0.464911		0.452	0.280198	0.264747	-1.69867	-2.04096		0.452	0.00837698	0.00988128		0.00837698	0.00988128	0.0899971		4.9185	0.899083	1.61343	0.688107		0.452	3.28914	0.38677		1.7516	0.424768		0.293536	-1.76814	0.365253	0.218767		0.452	1.86954	0.676589		0.731861	0.293536	0.731341	0.296006		0.452	0.000441183	0.00248499
0.453	0.453	0.451981	0.465911		0.453	0.280801	0.265458	-1.698	-2.03867		0.453	0.00840907	0.00985036		0.00840907	0.00985036	0.0866367		4.91814	0.90105	1.6187	0.690615		0.453	3.28335	0.387602		1.752	0.425147		0.294184	-1.76653	0.36591	0.21917		0.453	1.86841	0.676154		0.733469	0.294184	0.732947	0.296667		0.453	0.000444579	0.00249758
0.454	0.454	0.453022	0.466915		0.454	0.281404	0.266169	-1.69733	-2.03639		0.454	0.0084411	0.0098241		0.0084411	0.0098241	0.0832775		4.91778	0.903017	1.62396	0.69312		0.454	3.27756	0.388429		1.7524	0.425527		0.294832	-1.76492	0.366565	0.219573		0.454	1.86729	0.675721		0.735076	0.294832	0.734552	0.297327		0.454	0.000447299	0.00250939
0.455	0.455	0.45406	0.467923		0.455	0.282007	0.266879	-1.69667	-2.03411		0.455	0.00847306	0.0098025		0.00847306	0.0098025	0.0799357		4.91742	0.904985	1.62921	0.695622		0.455	3.27179	0.389251		1.7528	0.425907		0.295481	-1.76332	0.36722	0.219975		0.455	1.86617	0.675287		0.736683	0.295481	0.736157	0.297986		0.455	0.000449386	0.00252011
0.456	0.456	0.455094	0.468933		0.456	0.282609	0.267589	-1.696	-2.03183		0.456	0.00850493	0.00978553		0.00850493	0.00978553	0.076602		4.91706	0.906951	1.63445	0.698121		0.456	3.26603	0.390067		1.7532	0.426288		0.296129	-1.76171	0.367874	0.220376		0.456	1.86504	0.674854		0.738291	0.296129	0.737762	0.298643		0.456	0.000450856	0.00252961
0.457	0.457	0.456126	0.469947		0.457	0.283212	0.268298	-1.69533	-2.02955		0.457	0.00853669	0.00977318		0.00853669	0.00977318	0.0732782		4.91669	0.908918	1.63968	0.700617		0.457	3.26028	0.390878		1.7536	0.426669		0.296777	-1.7601	0.368527	0.220776		0.457	1.86392	0.674422		0.739898	0.296777	0.739367	0.2993		0.457	0.000451572	0.0025378
0.458	0.458	0.457154	0.470964		0.458	0.283815	0.269006	-1.69467	-2.02728		0.458	0.00856834	0.00976544		0.00856834	0.00976544	0.0699797		4.91633	0.910885	1.64489	0.70311		0.458	3.25454	0.391683		1.754	0.42705		0.297425	-1.7585	0.369179	0.221174		0.458	1.86279	0.67399		0.741505	0.297425	0.740972	0.299954		0.458	0.000451858	0.00254446
0.459	0.459	0.458178	0.471984		0.459	0.284417	0.269714	-1.694	-2.02501		0.459	0.00859986	0.00976227		0.00859986	0.00976227	0.066704		4.91596	0.912851	1.65009	0.7056		0.459	3.24882	0.392483		1.7544	0.427431		0.298073	-1.75689	0.369831	0.221572		0.459	1.86166	0.673558		0.743112	0.298073	0.742577	0.300608		0.459	0.000451982	0.00255022
0.46	0.46	0.459199	0.473007		0.46	0.285019	0.270421	-1.69333	-2.02274		0.46	0.00863122	0.00976363		0.00863122	0.00976363	0.0634642		4.9156	0.914818	1.65528	0.708087		0.46	3.2431	0.393278		1.7548	0.427813		0.298722	-1.75528	0.370481	0.221969		0.46	1.86053	0.673127		0.744719	0.298722	0.744182	0.301261		0.46	0.000451989	0.00255572
0.461	0.461	0.460217	0.474033		0.461	0.285621	0.271128	-1.69267	-2.02048		0.461	0.0086624	0.00976948		0.0086624	0.00976948	0.0602588		4.91523	0.916784	1.66046	0.71057		0.461	3.2374	0.394067		1.7552	0.428195		0.29937	-1.75367	0.37113	0.222365		0.461	1.8594	0.672697		0.746325	0.29937	0.745786	0.301914		0.461	0.000451414	0.00256152
0.462	0.462	0.461232	0.475062		0.462	0.286224	0.271834	-1.692	-2.01821		0.462	0.00869335	0.00977976		0.00869335	0.00977976	0.0570993		4.91487	0.91875	1.66563	0.713051		0.462	3.23171	0.39485		1.7556	0.428578		0.300018	-1.75207	0.371779	0.222761		0.462	1.85827	0.672268		0.747932	0.300018	0.74739	0.302567		0.462	0.000450398	0.00256709
0.463	0.463	0.462243	0.476095		0.463	0.286826	0.27254	-1.69133	-2.01596		0.463	0.00872407	0.00979442		0.00872407	0.00979442	0.0539912		4.9145	0.920716	1.67078	0.715528		0.463	3.22603	0.395629		1.756	0.428961		0.300666	-1.75046	0.372426	0.223157		0.463	1.85713	0.671839		0.749539	0.300666	0.748993	0.30322		0.463	0.000449035	0.00257284
0.464	0.464	0.463251	0.477129		0.464	0.287427	0.273245	-1.69067	-2.0137		0.464	0.00875453	0.00981338		0.00875453	0.00981338	0.0509423		4.91413	0.922681	1.67592	0.718001		0.464	3.22036	0.396401		1.7564	0.429344		0.301314	-1.74885	0.373072	0.223551		0.464	1.856	0.671411		0.751146	0.301314	0.750595	0.303873		0.464	0.000447135	0.00257853
0.465	0.465	0.464256	0.478167		0.465	0.288029	0.273949	-1.69	-2.01145		0.465	0.0087847	0.00983656		0.0087847	0.00983656	0.0479363		4.91376	0.924647	1.68105	0.720471		0.465	3.21471	0.397169		1.7568	0.429728		0.301962	-1.74725	0.373717	0.223946		0.465	1.85487	0.670985		0.752752	0.301962	0.752198	0.304525		0.465	0.000444867	0.00258367
0.466	0.466	0.465258	0.479208		0.466	0.288631	0.274653	-1.68933	-2.0092		0.466	0.00881458	0.00986389		0.00881458	0.00986389	0.045003		4.91339	0.926612	1.68617	0.722938		0.466	3.20907	0.397931		1.7572	0.430112		0.302611	-1.74564	0.374361	0.224339		0.466	1.85373	0.670558		0.754358	0.302611	0.7538	0.305176		0.466	0.000442183	0.00258841
0.467	0.467	0.466257	0.480251		0.467	0.289232	0.275356	-1.68867	-2.00696		0.467	0.00884415	0.00989527		0.00884415	0.00989527	0.0421367		4.91302	0.928578	1.69127	0.725401		0.467	3.20343	0.398687		1.7576	0.430496		0.303259	-1.74404	0.375005	0.224732		0.467	1.8526	0.670133		0.755965	0.303259	0.755402	0.305827		0.467	0.000439065	0.00259239
0.468	0.468	0.467252	0.481296		0.468	0.289834	0.276059	-1.688	-2.00471		0.468	0.00887338	0.00993061		0.00887338	0.00993061	0.0393486		4.91265	0.930543	1.69636	0.727861		0.468	3.19782	0.399438		1.758	0.430881		0.303907	-1.74243	0.375647	0.225123		0.468	1.85146	0.669708		0.757571	0.303907	0.757004	0.306477		0.468	0.000435457	0.00259563
0.469	0.469	0.468245	0.482345		0.469	0.290435	0.276761	-1.68733	-2.00248		0.469	0.00890225	0.00996981		0.00890225	0.00996981	0.0366797		4.91227	0.932508	1.70144	0.730318		0.469	3.19221	0.400183		1.7584	0.431266		0.304555	-1.74082	0.376288	0.225514		0.469	1.85032	0.669283		0.759177	0.304555	0.758605	0.307126		0.469	0.000431538	0.00259799
0.47	0.47	0.469235	0.483395		0.47	0.291036	0.277463	-1.68667	-2.00024		0.47	0.00893068	0.0100127		0.00893068	0.0100127	0.0342358		4.9119	0.934473	1.7065	0.73277		0.47	3.18662	0.400923		1.7588	0.431652		0.305203	-1.73922	0.376929	0.225904		0.47	1.84918	0.66886		0.760783	0.305203	0.760207	0.307774		0.47	0.000427636	0.00259984
0.471	0.471	0.470222	0.484447		0.471	0.291637	0.278164	-1.686	-1.99801		0.471	0.00895856	0.0100589		0.00895856	0.0100589	0.032209		4.91153	0.936437	1.71155	0.73522		0.471	3.18103	0.401657		1.7592	0.432038		0.305851	-1.73761	0.377568	0.226294		0.471	1.84804	0.668436		0.762389	0.305851	0.761809	0.308422		0.471	0.000423505	0.00260183
0.472	0.472	0.471206	0.485501		0.472	0.292238	0.278864	-1.68533	-1.99578		0.472	0.00898562	0.010108		0.00898562	0.010108	0.0305591		4.91115	0.938402	1.71659	0.737665		0.472	3.17547	0.402386		1.7596	0.432424		0.306499	-1.736	0.378207	0.226684		0.472	1.8469	0.668014		0.763995	0.306499	0.76341	0.309071		0.472	0.000419255	0.00260372
0.473	0.473	0.472188	0.486556		0.473	0.292839	0.279564	-1.68467	-1.99356		0.473	0.00901172	0.0101594		0.00901172	0.0101594	0.0292328		4.91078	0.940366	1.72162	0.740107		0.473	3.16991	0.40311		1.76	0.43281		0.307147	-1.7344	0.378845	0.227073		0.473	1.84576	0.667592		0.765601	0.307147	0.765011	0.309719		0.473	0.000415156	0.00260605
0.474	0.474	0.473169	0.487611		0.474	0.29344	0.280263	-1.684	-1.99134		0.474	0.0090369	0.0102126		0.0090369	0.0102126	0.028035		4.9104	0.94233	1.72663	0.742545		0.474	3.16437	0.403827		1.7604	0.433197		0.307795	-1.73279	0.379483	0.227463		0.474	1.84462	0.667171		0.767207	0.307795	0.766612	0.310369		0.474	0.000411383	0.00260916
0.475	0.475	0.474147	0.488668		0.475	0.29404	0.280962	-1.68333	-1.98912		0.475	0.00906139	0.0102674		0.00906139	0.0102674	0.0267899		4.91002	0.944294	1.73163	0.74498		0.475	3.15884	0.404539		1.7608	0.433584		0.308444	-1.73119	0.38012	0.227852		0.475	1.84348	0.666751		0.768813	0.308444	0.768213	0.31102		0.475	0.000407761	0.00261341
0.476	0.476	0.475124	0.489725		0.476	0.294641	0.28166	-1.68267	-1.98691		0.476	0.00908546	0.010324		0.00908546	0.010324	0.0254353		4.90964	0.946258	1.73662	0.74741		0.476	3.15332	0.405246		1.7612	0.433972		0.309092	-1.72958	0.380755	0.228242		0.476	1.84234	0.666331		0.770418	0.309092	0.769813	0.311671		0.476	0.000404243	0.00261851
0.477	0.477	0.4761	0.490783		0.477	0.295241	0.282358	-1.682	-1.9847		0.477	0.00910929	0.0103825		0.00910929	0.0103825	0.0239913		4.90926	0.948222	1.74159	0.749837		0.477	3.14781	0.405947		1.7616	0.43436		0.30974	-1.72798	0.38139	0.228631		0.477	1.8412	0.665913		0.772024	0.30974	0.771413	0.312323		0.477	0.000400695	0.00262452
0.478	0.478	0.477074	0.491842		0.478	0.295841	0.283055	-1.68133	-1.9825		0.478	0.00913297	0.0104429		0.00913297	0.0104429	0.0224781		4.90888	0.950186	1.74655	0.752261		0.478	3.14232	0.406643		1.762	0.434748		0.310388	-1.72637	0.382023	0.22902		0.478	1.84005	0.665496		0.773629	0.310388	0.773013	0.312976		0.478	0.000396838	0.00263111
0.479	0.479	0.478046	0.492903		0.479	0.296442	0.283751	-1.68067	-1.9803		0.479	0.00915647	0.0105054		0.00915647	0.0105054	0.0209536		4.9085	0.952149	1.7515	0.75468		0.479	3.13684	0.407333		1.7624	0.435137		0.311036	-1.72477	0.382655	0.229409		0.479	1.83891	0.66508		0.775235	0.311036	0.774611	0.313629		0.479	0.000392315	0.00263773
0.48	0.48	0.479017	0.493965		0.48	0.297042	0.284447	-1.68	-1.9781		0.48	0.0091797	0.01057		0.0091797	0.01057	0.019433		4.90812	0.954113	1.75643	0.757095		0.48	3.13137	0.408017		1.7628	0.435526		0.311684	-1.72316	0.383286	0.229796		0.48	1.83777	0.664664		0.77684	0.311684	0.77621	0.31428		0.48	0.000387089	0.00264349
0.481	0.481	0.479986	0.495028		0.481	0.297641	0.285142	-1.67933	-1.97591		0.481	0.00920263	0.0106366		0.00920263	0.0106366	0.0179388		4.90774	0.956076	1.76135	0.759507		0.481	3.12592	0.408696		1.7632	0.435915		0.312332	-1.72155	0.383916	0.230183		0.481	1.83662	0.664249		0.778445	0.312332	0.777808	0.31493		0.481	0.000381707	0.00264794
0.482	0.482	0.480953	0.496093		0.482	0.298241	0.285837	-1.67867	-1.97372		0.482	0.00922522	0.0107054		0.00922522	0.0107054	0.0164971		4.90736	0.958039	1.76626	0.761915		0.482	3.12048	0.409369		1.7636	0.436305		0.31298	-1.71995	0.384545	0.230568		0.482	1.83547	0.663834		0.780051	0.31298	0.779407	0.315579		0.482	0.000376353	0.00265151
0.483	0.483	0.481919	0.497159		0.483	0.298841	0.286531	-1.678	-1.97153		0.483	0.00924749	0.0107761		0.00924749	0.0107761	0.0151035		4.90697	0.960002	1.77115	0.764318		0.483	3.11505	0.410037		1.764	0.436695		0.313628	-1.71834	0.385174	0.230953		0.483	1.83433	0.66342		0.781656	0.313628	0.781006	0.316228		0.483	0.000370618	0.0026544
0.484	0.484	0.482883	0.498226		0.484	0.29944	0.287225	-1.67733	-1.96935		0.484	0.00926944	0.0108487		0.00926944	0.0108487	0.0137732		4.90659	0.961964	1.77603	0.766718		0.484	3.10964	0.410699		1.7644	0.437085		0.314276	-1.71674	0.385802	0.231337		0.484	1.83318	0.663007		0.783261	0.314276	0.782604	0.316875		0.484	0.000364461	0.00265629
0.485	0.485	0.483846	0.499294		0.485	0.30004	0.287918	-1.67667	-1.96717		0.485	0.00929108	0.0109231		0.00929108	0.0109231	0.0124901		4.9062	0.963927	1.7809	0.769114		0.485	3.10424	0.411355		1.7648	0.437476		0.314924	-1.71513	0.386428	0.231721		0.485	1.83203	0.662594		0.784865	0.314924	0.784202	0.317522		0.485	0.00035803	0.00265754
0.486	0.486	0.484807	0.500363		0.486	0.300639	0.288611	-1.676	-1.965		0.486	0.00931241	0.0109993		0.00931241	0.0109993	0.0112676		4.90582	0.965889	1.78575	0.771506		0.486	3.09885	0.412006		1.7652	0.437867		0.315572	-1.71353	0.387054	0.232103		0.486	1.83088	0.662182		0.78647	0.315572	0.785801	0.318168		0.486	0.000351273	0.00265843
0.487	0.487	0.485767	0.501432		0.487	0.301238	0.289302	-1.67533	-1.96283		0.487	0.00933346	0.0110771		0.00933346	0.0110771	0.0100894		4.90543	0.967852	1.79059	0.773894		0.487	3.09347	0.412651		1.7656	0.438259		0.31622	-1.71192	0.387679	0.232485		0.487	1.82973	0.66177		0.788075	0.31622	0.787399	0.318814		0.487	0.000344349	0.00265892
0.488	0.488	0.486726	0.502503		0.488	0.301837	0.289994	-1.67467	-1.96067		0.488	0.00935423	0.0111566		0.00935423	0.0111566	0.0089688		4.90504	0.969814	1.79542	0.776278		0.488	3.08811	0.413291		1.766	0.43865		0.316868	-1.71032	0.388302	0.232866		0.488	1.82857	0.661359		0.78968	0.316868	0.788997	0.31946		0.488	0.000337294	0.00265935
0.489	0.489	0.487683	0.503575		0.489	0.302436	0.290685	-1.674	-1.95851		0.489	0.00937474	0.0112376		0.00937474	0.0112376	0.00789158		4.90466	0.971776	1.80023	0.778658		0.489	3.08276	0.413925		1.7664	0.439042		0.317516	-1.70872	0.388925	0.233247		0.489	1.82742	0.660949		0.791284	0.317516	0.790594	0.320105		0.489	0.000329846	0.0026597
0.49	0.49	0.488639	0.504648		0.49	0.303035	0.291375	-1.67333	-1.95635		0.49	0.009395	0.0113201		0.009395	0.0113201	0.00687082		4.90427	0.973737	1.80503	0.781033		0.49	3.07743	0.414554		1.7668	0.439435		0.318164	-1.70711	0.389546	0.233627		0.49	1.82627	0.66054		0.792889	0.318164	0.792191	0.32075		0.49	0.000321745	0.00265954
0.491	0.491	0.489594	0.505721		0.491	0.303634	0.292065	-1.67267	-1.9542		0.491	0.00941502	0.011404		0.00941502	0.011404	0.00589368		4.90388	0.975699	1.80982	0.783405		0.491	3.0721	0.415177		1.7672	0.439828		0.318811	-1.70551	0.390167	0.234006		0.491	1.82511	0.660132		0.794493	0.318811	0.793788	0.321394		0.491	0.000313334	0.0026583
0.492	0.492	0.490547	0.506795		0.492	0.304233	0.292754	-1.672	-1.95206		0.492	0.00943481	0.0114892		0.00943481	0.0114892	0.00496125		4.90349	0.977661	1.81459	0.785772		0.492	3.06679	0.415795		1.7676	0.440221		0.319459	-1.7039	0.390787	0.234385		0.492	1.82395	0.659724		0.796097	0.319459	0.795386	0.322037		0.492	0.000305071	0.00265631
0.493	0.493	0.4915	0.50787		0.493	0.304831	0.293443	-1.67133	-1.94991		0.493	0.0094544	0.0115757		0.0094544	0.0115757	0.0040843		4.9031	0.979622	1.81935	0.788136		0.493	3.0615	0.416407		1.768	0.440614		0.320107	-1.7023	0.391406	0.234763		0.493	1.8228	0.659316		0.797702	0.320107	0.796983	0.322679		0.493	0.000296797	0.00265413
0.494	0.494	0.492452	0.508946		0.494	0.305429	0.294131	-1.67067	-1.94778		0.494	0.00947378	0.0116633		0.00947378	0.0116633	0.00325271		4.9027	0.981583	1.82409	0.790495		0.494	3.05622	0.417013		1.7684	0.441008		0.320755	-1.70069	0.392024	0.23514		0.494	1.82164	0.658909		0.799306	0.320755	0.79858	0.323322		0.494	0.000288596	0.0026517
0.495	0.495	0.493403	0.510023		0.495	0.306028	0.294818	-1.67	-1.94564		0.495	0.00949298	0.0117521		0.00949298	0.0117521	0.00247791		4.90231	0.983544	1.82882	0.792851		0.495	3.05095	0.417614		1.7688	0.441402		0.321403	-1.69909	0.392642	0.235518		0.495	1.82048	0.658503		0.80091	0.321403	0.800178	0.323965		0.495	0.000280566	0.00264961
0.496	0.496	0.494352	0.5111		0.496	0.306626	0.295505	-1.66933	-1.94351		0.496	0.009512	0.011842		0.009512	0.011842	0.00174841		4.90192	0.985505	1.83354	0.795202		0.496	3.04569	0.418209		1.7692	0.441797		0.322051	-1.69749	0.393258	0.235895		0.496	1.81932	0.658098		0.802514	0.322051	0.801775	0.324608		0.496	0.000272488	0.00264814
0.497	0.497	0.495302	0.512177		0.497	0.307224	0.296192	-1.66867	-1.94139		0.497	0.00953086	0.0119329		0.00953086	0.0119329	0.00107486		4.90152	0.987466	1.83825	0.797549		0.497	3.04045	0.418799		1.7696	0.442192		0.322699	-1.69588	0.393873	0.236271		0.497	1.81816	0.657693		0.804118	0.322699	0.803371	0.325252		0.497	0.000263938	0.00264703
0.498	0.498	0.49625	0.513255		0.498	0.307822	0.296877	-1.668	-1.93927		0.498	0.00954957	0.0120246		0.00954957	0.0120246	0.000446291		4.90113	0.989426	1.84294	0.799891		0.498	3.03522	0.419384		1.77	0.442587		0.323347	-1.69428	0.394487	0.236647		0.498	1.817	0.65729		0.805722	0.323347	0.804967	0.325895		0.498	0.0002547	0.00264553
0.499	0.499	0.497197	0.514334		0.499	0.308419	0.297563	-1.66733	-1.93715		0.499	0.00956813	0.0121173		0.00956813	0.0121173	-0.000127355		4.90073	0.991386	1.84761	0.80223		0.499	3.03	0.419962		1.7704	0.442982		0.323995	-1.69267	0.3951	0.237021		0.499	1.81584	0.656887		0.807325	0.323995	0.806562	0.326537		0.499	0.000245092	0.00264304
0.5	0.5	0.498144	0.515413		0.5	0.309017	0.298247	-1.66667	-1.93504		0.5	0.00958658	0.0122107		0.00958658	0.0122107	-0.000656291		4.90033	0.993347	1.85228	0.804564		0.5	3.0248	0.420536		1.7708	0.443378		0.324643	-1.69107	0.395712	0.237395		0.5	1.81468	0.656485		0.808929	0.324643	0.808158	0.327178		0.5	0.000235236	0.00263959
0.501	0.501	0.499091	0.516493		0.501	0.309614	0.298932	-1.666	-1.93294		0.501	0.00960491	0.0123048		0.00960491	0.0123048	-0.00113117		4.89994	0.995307	1.85693	0.806894		0.501	3.01961	0.421103		1.7712	0.443774		0.32529	-1.68947	0.396324	0.237768		0.501	1.81352	0.656083		0.810532	0.32529	0.809754	0.327818		0.501	0.000225501	0.00263497
0.502	0.502	0.500037	0.517572		0.502	0.310212	0.299615	-1.66533	-1.93084		0.502	0.00962315	0.0123996		0.00962315	0.0123996	-0.00156154		4.89954	0.997267	1.86156	0.80922		0.502	3.01444	0.421666		1.7716	0.444171		0.325938	-1.68786	0.396935	0.238141		0.502	1.81235	0.655681		0.812136	0.325938	0.811351	0.328458		0.502	0.000215862	0.00262993
0.503	0.503	0.500982	0.518653		0.503	0.310809	0.300299	-1.66467	-1.92874		0.503	0.0096413	0.012495		0.0096413	0.012495	-0.00194692		4.89914	0.999226	1.86619	0.811542		0.503	3.00927	0.422223		1.772	0.444568		0.326586	-1.68626	0.397545	0.238513		0.503	1.81119	0.65528		0.813739	0.326586	0.812947	0.329097		0.503	0.000206329	0.00262472
0.504	0.504	0.501927	0.519733		0.504	0.311406	0.300981	-1.664	-1.92665		0.504	0.00965938	0.0125909		0.00965938	0.0125909	-0.00228002		4.89874	1.00119	1.8708	0.81386		0.504	3.00413	0.422774		1.7724	0.444965		0.327234	-1.68466	0.398154	0.238884		0.504	1.81002	0.65488		0.815343	0.327234	0.814544	0.329737		0.504	0.000197091	0.00261993
0.505	0.505	0.502872	0.520814		0.505	0.312003	0.301663	-1.66333	-1.92456		0.505	0.0096774	0.0126872		0.0096774	0.0126872	-0.00256829		4.89834	1.00315	1.87539	0.816173		0.505	2.99899	0.42332		1.7728	0.445363		0.327882	-1.68305	0.398762	0.239256		0.505	1.80886	0.654481		0.816946	0.327882	0.81614	0.330378		0.505	0.000188139	0.00261613
0.506	0.506	0.503816	0.521895		0.506	0.3126	0.302345	-1.66267	-1.92248		0.506	0.00969539	0.0127839		0.00969539	0.0127839	-0.00280391		4.89793	1.0051	1.87998	0.818482		0.506	2.99387	0.42386		1.7732	0.44576		0.32853	-1.68145	0.39937	0.239628		0.506	1.80769	0.654082		0.818549	0.32853	0.817736	0.33102		0.506	0.000179401	0.00261338
0.507	0.507	0.50476	0.522977		0.507	0.313197	0.303026	-1.662	-1.9204		0.507	0.00971336	0.012881		0.00971336	0.012881	-0.00299516		4.89753	1.00706	1.88455	0.820787		0.507	2.98876	0.424395		1.7736	0.446159		0.329177	-1.67985	0.399976	0.24		0.507	1.80652	0.653685		0.820152	0.329177	0.819332	0.331663		0.507	0.000170871	0.00261161
0.508	0.508	0.505704	0.524058		0.508	0.313794	0.303706	-1.66133	-1.91833		0.508	0.00973131	0.0129783		0.00973131	0.0129783	-0.00313482		4.89713	1.00902	1.8891	0.823088		0.508	2.98366	0.424925		1.774	0.446557		0.329825	-1.67825	0.400582	0.240372		0.508	1.80536	0.653288		0.821755	0.329825	0.820927	0.332307		0.508	0.000162659	0.00261072
0.509	0.509	0.506648	0.52514		0.509	0.31439	0.304386	-1.66067	-1.91626		0.509	0.00974925	0.0130758		0.00974925	0.0130758	-0.00323065		4.89673	1.01098	1.89364	0.825385		0.509	2.97858	0.425449		1.7744	0.446956		0.330473	-1.67664	0.401186	0.240744		0.509	1.80419	0.652893		0.823358	0.330473	0.822523	0.332951		0.509	0.00015446	0.00261078
0.51	0.51	0.507591	0.526221		0.51	0.314987	0.305066	-1.66	-1.9142		0.51	0.00976719	0.0131734		0.00976719	0.0131734	-0.00327608		4.89632	1.01294	1.89817	0.827677		0.51	2.97351	0.425967		1.7748	0.447355		0.331121	-1.67504	0.401789	0.241115		0.51	1.80302	0.652498		0.82496	0.331121	0.824118	0.333596		0.51	0.000146243	0.00261104
0.511	0.511	0.508535	0.527303		0.511	0.315583	0.305744	-1.65933	-1.91214		0.511	0.00978516	0.0132711		0.00978516	0.0132711	-0.00327799		4.89591	1.0149	1.90269	0.829965		0.511	2.96845	0.426481		1.7752	0.447754		0.331768	-1.67344	0.402392	0.241486		0.511	1.80185	0.652105		0.826563	0.331768	0.825712	0.334241		0.511	0.000137904	0.00261155
0.512	0.512	0.509479	0.528385		0.512	0.316179	0.306423	-1.65867	-1.91009		0.512	0.00980314	0.0133688		0.00980314	0.0133688	-0.00323567		4.89551	1.01686	1.90719	0.832249		0.512	2.96341	0.426989		1.7756	0.448154		0.332416	-1.67183	0.402993	0.241856		0.512	1.80068	0.651712		0.828166	0.332416	0.827307	0.334886		0.512	0.000129295	0.0026118
0.513	0.513	0.510422	0.529467		0.513	0.316775	0.307101	-1.658	-1.90804		0.513	0.00982116	0.0134664		0.00982116	0.0134664	-0.00314521		4.8951	1.01881	1.91168	0.834529		0.513	2.95838	0.427491		1.776	0.448554		0.333064	-1.67023	0.403593	0.242226		0.513	1.79951	0.651319		0.829768	0.333064	0.828902	0.33553		0.513	0.000120734	0.00261147
0.514	0.514	0.511366	0.530549		0.514	0.317371	0.307778	-1.65733	-1.90599		0.514	0.00983922	0.0135639		0.00983922	0.0135639	-0.00301022		4.89469	1.02077	1.91615	0.836804		0.514	2.95336	0.427988		1.7764	0.448955		0.333712	-1.66863	0.404193	0.242595		0.514	1.79834	0.650927		0.831371	0.333712	0.830497	0.336175		0.514	0.000112615	0.00261093
0.515	0.515	0.51231	0.53163		0.515	0.317967	0.308455	-1.65667	-1.90396		0.515	0.00985734	0.0136612		0.00985734	0.0136612	-0.00282756		4.89428	1.02273	1.92062	0.839076		0.515	2.94836	0.42848		1.7768	0.449356		0.334359	-1.66703	0.404793	0.242964		0.515	1.79717	0.650535		0.832973	0.334359	0.832092	0.336819		0.515	0.000104903	0.0026108
0.516	0.516	0.513254	0.532712		0.516	0.318562	0.309131	-1.656	-1.90192		0.516	0.00987551	0.0137583		0.00987551	0.0137583	-0.00260338		4.89388	1.02469	1.92507	0.841343		0.516	2.94337	0.428967		1.7772	0.449757		0.335007	-1.66542	0.405391	0.243333		0.516	1.796	0.650145		0.834575	0.335007	0.833687	0.337465		0.516	9.73773e-05	0.00261128
0.517	0.517	0.514199	0.533793		0.517	0.319158	0.309806	-1.65533	-1.89989		0.517	0.00989373	0.013855		0.00989373	0.013855	-0.00233312		4.89346	1.02665	1.9295	0.843606		0.517	2.93839	0.429448		1.7776	0.450158		0.335655	-1.66382	0.405988	0.243702		0.517	1.79483	0.649755		0.836177	0.335655	0.835281	0.33811		0.517	8.96553e-05	0.00261239
0.518	0.518	0.515144	0.534874		0.518	0.319753	0.310482	-1.65467	-1.89787		0.518	0.00991199	0.0139514		0.00991199	0.0139514	-0.00202368		4.89305	1.0286	1.93392	0.845864		0.518	2.93343	0.429924		1.778	0.45056		0.336303	-1.66222	0.406584	0.24407		0.518	1.79366	0.649366		0.83778	0.336303	0.836876	0.338756		0.518	8.17323e-05	0.00261355
0.519	0.519	0.516089	0.535955		0.519	0.320348	0.311156	-1.654	-1.89585		0.519	0.0099303	0.0140473		0.0099303	0.0140473	-0.00166941		4.89264	1.03056	1.93833	0.848119		0.519	2.92848	0.430394		1.7784	0.450962		0.33695	-1.66062	0.407179	0.244438		0.519	1.79248	0.648978		0.839382	0.33695	0.83847	0.339402		0.519	7.35996e-05	0.00261474
0.52	0.52	0.517034	0.537035		0.52	0.320944	0.31183	-1.65333	-1.89384		0.52	0.00994867	0.0141428		0.00994867	0.0141428	-0.00127763		4.89223	1.03252	1.94273	0.850369		0.52	2.92354	0.43086		1.7788	0.451364		0.337598	-1.65902	0.407773	0.244805		0.52	1.79131	0.648591		0.840983	0.337598	0.840063	0.340047		0.52	6.5244e-05	0.00261551
0.521	0.521	0.51798	0.538115		0.521	0.321539	0.312504	-1.65267	-1.89183		0.521	0.00996709	0.0142377		0.00996709	0.0142377	-0.000849055		4.89182	1.03447	1.94711	0.852615		0.521	2.91861	0.43132		1.7792	0.451767		0.338246	-1.65741	0.408366	0.245171		0.521	1.79013	0.648205		0.842585	0.338246	0.841657	0.340692		0.521	5.65343e-05	0.00261564
0.522	0.522	0.518927	0.539195		0.522	0.322134	0.313177	-1.652	-1.88982		0.522	0.00998557	0.014332		0.00998557	0.014332	-0.000377697		4.8914	1.03643	1.95148	0.854857		0.522	2.9137	0.431775		1.7796	0.45217		0.338893	-1.65581	0.408959	0.245536		0.522	1.78896	0.647818		0.844187	0.338893	0.843251	0.341335		0.522	4.76297e-05	0.00261464
0.523	0.523	0.519873	0.540275		0.523	0.322728	0.313849	-1.65133	-1.88783		0.523	0.0100041	0.0144257		0.0100041	0.0144257	0.000129299		4.89099	1.03839	1.95584	0.857095		0.523	2.9088	0.432224		1.78	0.452573		0.339541	-1.65421	0.40955	0.245901		0.523	1.78778	0.647433		0.845789	0.339541	0.844845	0.341978		0.523	3.88319e-05	0.00261275
0.524	0.524	0.520821	0.541353		0.524	0.323323	0.314521	-1.65067	-1.88583		0.524	0.0100228	0.0145187		0.0100228	0.0145187	0.00067903		4.89057	1.04034	1.96018	0.859329		0.524	2.90392	0.432669		1.7804	0.452977		0.340189	-1.65261	0.410141	0.246265		0.524	1.7866	0.647048		0.84739	0.340189	0.846439	0.34262		0.524	3.00608e-05	0.00261047
0.525	0.525	0.521769	0.542432		0.525	0.323917	0.315193	-1.65	-1.88384		0.525	0.0100415	0.014611		0.0100415	0.014611	0.00126296		4.89015	1.0423	1.96452	0.861558		0.525	2.89904	0.433108		1.7808	0.45338		0.340836	-1.65101	0.410731	0.246628		0.525	1.78542	0.646663		0.848992	0.340836	0.848034	0.343262		0.525	2.15231e-05	0.00260791
0.526	0.526	0.522718	0.54351		0.526	0.324512	0.315864	-1.64933	-1.88186		0.526	0.0100603	0.0147024		0.0100603	0.0147024	0.00188839		4.88974	1.04426	1.96883	0.863784		0.526	2.89418	0.433542		1.7812	0.453785		0.341484	-1.64941	0.41132	0.246992		0.526	1.78424	0.646279		0.850593	0.341484	0.849628	0.343905		0.526	1.31148e-05	0.00260585
0.527	0.527	0.523667	0.544587		0.527	0.325106	0.316534	-1.64867	-1.87988		0.527	0.0100792	0.014793		0.0100792	0.014793	0.00254638		4.88932	1.04621	1.97314	0.866005		0.527	2.88933	0.433971		1.7816	0.454189		0.342131	-1.64781	0.411909	0.247355		0.527	1.78307	0.645896		0.852194	0.342131	0.851222	0.344547		0.527	4.42499e-06	0.00260421
0.528	0.528	0.524617	0.545664		0.528	0.3257	0.317204	-1.648	-1.87791		0.528	0.0100981	0.0148826		0.0100981	0.0148826	0.00324441		4.8889	1.04817	1.97743	0.868222		0.528	2.8845	0.434394		1.782	0.454594		0.342779	-1.6462	0.412496	0.247717		0.528	1.78188	0.645514		0.853795	0.342779	0.852815	0.34519		0.528	-4.73899e-06	0.00260245
0.529	0.529	0.525568	0.54674		0.529	0.326294	0.317874	-1.64733	-1.87594		0.529	0.0101172	0.0149713		0.0101172	0.0149713	0.00397334		4.88848	1.05012	1.98171	0.870436		0.529	2.87967	0.434813		1.7824	0.454999		0.343427	-1.6446	0.413082	0.248079		0.529	1.7807	0.645132		0.855396	0.343427	0.854408	0.345832		0.529	-1.4111e-05	0.00260012
0.53	0.53	0.526519	0.547816		0.53	0.326888	0.318543	-1.64667	-1.87397		0.53	0.0101363	0.015059		0.0101363	0.015059	0.0047326		4.88806	1.05208	1.98598	0.872645		0.53	2.87486	0.435227		1.7828	0.455404		0.344074	-1.643	0.413667	0.24844		0.53	1.77952	0.644751		0.856997	0.344074	0.856002	0.346473		0.53	-2.3218e-05	0.0025973
0.531	0.531	0.527471	0.548891		0.531	0.327482	0.319211	-1.646	-1.87202		0.531	0.0101555	0.0151457		0.0101555	0.0151457	0.00552918		4.88764	1.05403	1.99024	0.87485		0.531	2.87006	0.435635		1.7832	0.45581		0.344722	-1.6414	0.414252	0.2488		0.531	1.77834	0.644371		0.858598	0.344722	0.857596	0.347115		0.531	-3.17863e-05	0.00259449
0.532	0.532	0.528425	0.549965		0.532	0.328075	0.319879	-1.64533	-1.87006		0.532	0.0101748	0.0152313		0.0101748	0.0152313	0.00635455		4.88722	1.05599	1.99448	0.877051		0.532	2.86528	0.436039		1.7836	0.456216		0.345369	-1.6398	0.414836	0.249161		0.532	1.77715	0.643991		0.860199	0.345369	0.85919	0.347758		0.532	-3.98334e-05	0.00259223
0.533	0.533	0.529379	0.551038		0.533	0.328669	0.320546	-1.64467	-1.86812		0.533	0.0101942	0.0153157		0.0101942	0.0153157	0.00721697		4.88679	1.05794	1.99871	0.879248		0.533	2.86051	0.436437		1.784	0.456622		0.346017	-1.6382	0.415419	0.249522		0.533	1.77597	0.643612		0.8618	0.346017	0.860784	0.348401		0.533	-4.74736e-05	0.00259087
0.534	0.534	0.530333	0.552111		0.534	0.329262	0.321213	-1.644	-1.86617		0.534	0.0102136	0.0153989		0.0102136	0.0153989	0.00810631		4.88637	1.0599	2.00293	0.881441		0.534	2.85574	0.43683		1.7844	0.457029		0.346665	-1.6366	0.416002	0.249883		0.534	1.77479	0.643234		0.863401	0.346665	0.862378	0.349045		0.534	-5.49091e-05	0.00259059
0.535	0.535	0.531289	0.553183		0.535	0.329855	0.32188	-1.64333	-1.86423		0.535	0.0102331	0.015481		0.0102331	0.015481	0.00903103		4.88595	1.06185	2.00713	0.88363		0.535	2.851	0.437219		1.7848	0.457436		0.347312	-1.635	0.416583	0.250243		0.535	1.7736	0.642857		0.865001	0.347312	0.863971	0.349691		0.535	-6.22782e-05	0.00259121
0.536	0.536	0.532246	0.554254		0.536	0.330449	0.322546	-1.64267	-1.8623		0.536	0.0102526	0.0155617		0.0102526	0.0155617	0.00998063		4.88552	1.06381	2.01132	0.885815		0.536	2.84626	0.437602		1.7852	0.457843		0.34796	-1.6334	0.417163	0.250603		0.536	1.77242	0.64248		0.866602	0.34796	0.865564	0.350337		0.536	-6.97393e-05	0.00259254
0.537	0.537	0.533204	0.555324		0.537	0.331041	0.323211	-1.642	-1.86037		0.537	0.0102722	0.0156412		0.0102722	0.0156412	0.0109638		4.8851	1.06576	2.0155	0.887996		0.537	2.84154	0.437981		1.7856	0.458251		0.348607	-1.6318	0.417742	0.250963		0.537	1.77123	0.642105		0.868202	0.348607	0.867157	0.350983		0.537	-7.74793e-05	0.00259408
0.538	0.538	0.534162	0.556393		0.538	0.331634	0.323876	-1.64133	-1.85845		0.538	0.0102919	0.0157193		0.0102919	0.0157193	0.0119698		4.88467	1.06771	2.01967	0.890174		0.538	2.83682	0.438354		1.786	0.458658		0.349255	-1.6302	0.41832	0.251322		0.538	1.77005	0.641731		0.869802	0.349255	0.86875	0.351629		0.538	-8.51042e-05	0.00259525
0.539	0.539	0.535122	0.557461		0.539	0.332227	0.32454	-1.64067	-1.85654		0.539	0.0103117	0.015796		0.0103117	0.015796	0.0129979		4.88424	1.06967	2.02383	0.892347		0.539	2.83212	0.438723		1.7864	0.459066		0.349902	-1.6286	0.418898	0.251681		0.539	1.76886	0.641356		0.871402	0.349902	0.870342	0.352274		0.539	-9.26291e-05	0.00259646
0.54	0.54	0.536083	0.558528		0.54	0.33282	0.325204	-1.64	-1.85462		0.54	0.0103314	0.0158713		0.0103314	0.0158713	0.0140564		4.88381	1.07162	2.02797	0.894516		0.54	2.82744	0.439086		1.7868	0.459475		0.35055	-1.627	0.419474	0.25204		0.54	1.76767	0.640983		0.873002	0.35055	0.871935	0.35292		0.54	-0.000100328	0.00259737
0.541	0.541	0.537045	0.559594		0.541	0.333412	0.325868	-1.63933	-1.85272		0.541	0.0103513	0.0159451		0.0103513	0.0159451	0.0151352		4.88338	1.07357	2.0321	0.896682		0.541	2.82276	0.439445		1.7872	0.459884		0.351197	-1.6254	0.42005	0.252397		0.541	1.76649	0.64061		0.874602	0.351197	0.873528	0.353565		0.541	-0.000108295	0.00259767
0.542	0.542	0.538007	0.56066		0.542	0.334004	0.32653	-1.63867	-1.85081		0.542	0.0103712	0.0160175		0.0103712	0.0160175	0.0162439		4.88295	1.07553	2.03622	0.898843		0.542	2.8181	0.439799		1.7876	0.460292		0.351845	-1.6238	0.420625	0.252754		0.542	1.7653	0.640238		0.876202	0.351845	0.87512	0.354209		0.542	-0.00011658	0.00259724
0.543	0.543	0.538971	0.561724		0.543	0.334596	0.327193	-1.638	-1.84892		0.543	0.0103911	0.0160883		0.0103911	0.0160883	0.0173706		4.88252	1.07748	2.04033	0.901001		0.543	2.81344	0.440148		1.788	0.460702		0.352492	-1.6222	0.421199	0.25311		0.543	1.76411	0.639866		0.877802	0.352492	0.876712	0.354852		0.543	-0.000124844	0.00259588
0.544	0.544	0.539937	0.562787		0.544	0.335188	0.327855	-1.63733	-1.84703		0.544	0.0104111	0.0161576		0.0104111	0.0161576	0.0185252		4.88209	1.07943	2.04443	0.903155		0.544	2.8088	0.440492		1.7884	0.461111		0.35314	-1.6206	0.421772	0.253465		0.544	1.76292	0.639494		0.879402	0.35314	0.878306	0.355495		0.544	-0.000132692	0.00259414
0.545	0.545	0.540903	0.563849		0.545	0.33578	0.328516	-1.63667	-1.84514		0.545	0.0104311	0.0162253		0.0104311	0.0162253	0.0196952		4.88166	1.08139	2.04851	0.905305		0.545	2.80418	0.440832		1.7888	0.461521		0.353787	-1.619	0.422345	0.253821		0.545	1.76172	0.639123		0.881001	0.353787	0.879899	0.356138		0.545	-0.000140223	0.00259278
0.546	0.546	0.54187	0.56491		0.546	0.336372	0.329177	-1.636	-1.84326		0.546	0.0104511	0.0162914		0.0104511	0.0162914	0.0208799		4.88123	1.08334	2.05258	0.907451		0.546	2.79956	0.441166		1.7892	0.461931		0.354435	-1.6174	0.422917	0.254176		0.546	1.76053	0.638753		0.882601	0.354435	0.881492	0.356782		0.546	-0.000147543	0.00259194
0.547	0.547	0.542839	0.56597		0.547	0.336964	0.329837	-1.63533	-1.84138		0.547	0.0104711	0.0163559		0.0104711	0.0163559	0.0220887		4.88079	1.08529	2.05664	0.909594		0.547	2.79495	0.441496		1.7896	0.462342		0.355082	-1.6158	0.423489	0.254531		0.547	1.75934	0.638384		0.8842	0.355082	0.883085	0.357426		0.547	-0.000154513	0.00259185
0.548	0.548	0.543809	0.567028		0.548	0.337555	0.330497	-1.63467	-1.83951		0.548	0.0104912	0.0164187		0.0104912	0.0164187	0.0233097		4.88036	1.08724	2.06069	0.911733		0.548	2.79036	0.441822		1.79	0.462752		0.355729	-1.6142	0.424059	0.254886		0.548	1.75815	0.638015		0.8858	0.355729	0.884678	0.358072		0.548	-0.000160987	0.00259283
0.549	0.549	0.54478	0.568086		0.549	0.338147	0.331157	-1.634	-1.83765		0.549	0.0105112	0.0164798		0.0105112	0.0164798	0.0245543		4.87992	1.0892	2.06473	0.913868		0.549	2.78578	0.442142		1.7904	0.463163		0.356377	-1.6126	0.424629	0.255242		0.549	1.75696	0.637647		0.887399	0.356377	0.886271	0.35872		0.549	-0.000166804	0.00259504
0.55	0.55	0.545752	0.569142		0.55	0.338738	0.331816	-1.63333	-1.83579		0.55	0.0105312	0.0165392		0.0105312	0.0165392	0.0258084		4.87949	1.09115	2.06875	0.915999		0.55	2.78121	0.442458		1.7908	0.463574		0.357024	-1.611	0.425199	0.255598		0.55	1.75577	0.63728		0.888998	0.357024	0.887864	0.359369		0.55	-0.000171916	0.0025987
0.551	0.551	0.546725	0.570197		0.551	0.339329	0.332474	-1.63267	-1.83393		0.551	0.0105512	0.0165969		0.0105512	0.0165969	0.0270836		4.87905	1.0931	2.07277	0.918127		0.551	2.77665	0.442769		1.7912	0.463986		0.357672	-1.6094	0.425767	0.255954		0.551	1.75458	0.636914		0.890597	0.357672	0.889456	0.360019		0.551	-0.000176823	0.00260379
0.552	0.552	0.5477	0.57125		0.552	0.33992	0.333132	-1.632	-1.83208		0.552	0.0105712	0.0166528		0.0105712	0.0166528	0.0283653		4.87861	1.09505	2.07677	0.92025		0.552	2.7721	0.443075		1.7916	0.464398		0.358319	-1.6078	0.426334	0.25631		0.552	1.75338	0.636548		0.892196	0.358319	0.891048	0.36067		0.552	-0.000181715	0.00260957
0.553	0.553	0.548675	0.572303		0.553	0.340511	0.33379	-1.63133	-1.83024		0.553	0.0105912	0.016707		0.0105912	0.016707	0.0296525		4.87817	1.097	2.08076	0.92237		0.553	2.76757	0.443376		1.792	0.46481		0.358966	-1.6062	0.426901	0.256665		0.553	1.75219	0.636184		0.893795	0.358966	0.89264	0.361321		0.553	-0.00018648	0.00261592
0.554	0.554	0.549653	0.573354		0.554	0.341102	0.334447	-1.63067	-1.8284		0.554	0.0106111	0.0167593		0.0106111	0.0167593	0.0309564		4.87774	1.09895	2.08474	0.924486		0.554	2.76305	0.443673		1.7924	0.465222		0.359614	-1.60461	0.427466	0.257021		0.554	1.751	0.63582		0.895394	0.359614	0.894232	0.361973		0.554	-0.00019119	0.00262274
0.555	0.555	0.550631	0.574404		0.555	0.341692	0.335103	-1.63	-1.82656		0.555	0.0106309	0.0168099		0.0106309	0.0168099	0.0322629		4.8773	1.1009	2.08871	0.926599		0.555	2.75853	0.443965		1.7928	0.465635		0.360261	-1.60301	0.428031	0.257375		0.555	1.7498	0.635457		0.896993	0.360261	0.895824	0.362625		0.555	-0.000195992	0.00262964
0.556	0.556	0.55161	0.575452		0.556	0.342283	0.335759	-1.62933	-1.82473		0.556	0.0106507	0.0168587		0.0106507	0.0168587	0.0335856		4.87685	1.10286	2.09266	0.928708		0.556	2.75403	0.444253		1.7932	0.466048		0.360909	-1.60141	0.428594	0.257729		0.556	1.74861	0.635095		0.898591	0.360909	0.897415	0.363277		0.556	-0.00020092	0.00263625
0.557	0.557	0.552591	0.576499		0.557	0.342873	0.336415	-1.62867	-1.82291		0.557	0.0106704	0.0169057		0.0106704	0.0169057	0.0349075		4.87641	1.10481	2.09661	0.930813		0.557	2.74954	0.444536		1.7936	0.466461		0.361556	-1.59981	0.429157	0.258083		0.557	1.74741	0.634733		0.90019	0.361556	0.899007	0.363928		0.557	-0.000205969	0.00264238
0.558	0.558	0.553573	0.577545		0.558	0.343463	0.33707	-1.628	-1.82109		0.558	0.0106901	0.0169509		0.0106901	0.0169509	0.0362425		4.87597	1.10676	2.10054	0.932915		0.558	2.74506	0.444815		1.794	0.466874		0.362203	-1.59821	0.429719	0.258436		0.558	1.74622	0.634372		0.901788	0.362203	0.900598	0.364578		0.558	-0.000211113	0.00264788
0.559	0.559	0.554556	0.57859		0.559	0.344053	0.337725	-1.62733	-1.81928		0.559	0.0107096	0.0169942		0.0107096	0.0169942	0.037573		4.87553	1.10871	2.10447	0.935013		0.559	2.74059	0.445089		1.7944	0.467288		0.362851	-1.59661	0.430281	0.258788		0.559	1.74502	0.634011		0.903386	0.362851	0.90219	0.365228		0.559	-0.000215925	0.00265276
0.56	0.56	0.555541	0.579633		0.56	0.344643	0.338379	-1.62667	-1.81747		0.56	0.0107291	0.0170357		0.0107291	0.0170357	0.0388971		4.87508	1.11066	2.10838	0.937108		0.56	2.73614	0.445359		1.7948	0.467702		0.363498	-1.59502	0.430842	0.25914		0.56	1.74382	0.63365		0.904985	0.363498	0.903783	0.365879		0.56	-0.000220089	0.00265783
0.561	0.561	0.556526	0.580674		0.561	0.345233	0.339033	-1.626	-1.81566		0.561	0.0107485	0.0170754		0.0107485	0.0170754	0.0402291		4.87464	1.11261	2.11228	0.939198		0.561	2.73169	0.445624		1.7952	0.468116		0.364145	-1.59342	0.431403	0.259493		0.561	1.74263	0.63329		0.906583	0.364145	0.905375	0.36653		0.561	-0.00022389	0.00266382
0.562	0.562	0.557513	0.581715		0.562	0.345822	0.339686	-1.62533	-1.81386		0.562	0.0107678	0.0171133		0.0107678	0.0171133	0.041552		4.87419	1.11456	2.11617	0.941286		0.562	2.72726	0.445884		1.7956	0.468531		0.364792	-1.59182	0.431962	0.259845		0.562	1.74143	0.632931		0.908181	0.364792	0.906967	0.367182		0.562	-0.000227724	0.00267058
0.563	0.563	0.558501	0.582754		0.563	0.346412	0.340338	-1.62467	-1.81207		0.563	0.010787	0.0171493		0.010787	0.0171493	0.0428821		4.87375	1.11651	2.12004	0.943369		0.563	2.72283	0.44614		1.796	0.468946		0.36544	-1.59022	0.432521	0.260197		0.563	1.74023	0.632572		0.909779	0.36544	0.908559	0.367835		0.563	-0.00023156	0.00267778
0.564	0.564	0.55949	0.583792		0.564	0.347001	0.340991	-1.624	-1.81028		0.564	0.010806	0.0171835		0.010806	0.0171835	0.0441984		4.8733	1.11846	2.12391	0.94545		0.564	2.71842	0.446392		1.7964	0.469361		0.366087	-1.58862	0.433079	0.260549		0.564	1.73903	0.632215		0.911376	0.366087	0.91015	0.368488		0.564	-0.000235564	0.00268545
0.565	0.565	0.560481	0.584828		0.565	0.34759	0.341643	-1.62333	-1.8085		0.565	0.0108249	0.0172159		0.0108249	0.0172159	0.0455176		4.87285	1.12041	2.12777	0.947527		0.565	2.71402	0.446639		1.7968	0.469776		0.366734	-1.58703	0.433635	0.2609		0.565	1.73783	0.631858		0.912974	0.366734	0.911741	0.36914		0.565	-0.000239852	0.00269293
0.566	0.566	0.561473	0.585863		0.566	0.348179	0.342294	-1.62267	-1.80672		0.566	0.0108437	0.0172465		0.0108437	0.0172465	0.0468187		4.8724	1.12235	2.13162	0.9496		0.566	2.70962	0.446881		1.7972	0.470192		0.367382	-1.58543	0.434191	0.26125		0.566	1.73663	0.631502		0.914572	0.367382	0.913331	0.369792		0.566	-0.000244384	0.00269982
0.567	0.567	0.562465	0.586896		0.567	0.348768	0.342945	-1.622	-1.80495		0.567	0.0108623	0.0172753		0.0108623	0.0172753	0.048099		4.87195	1.1243	2.13545	0.95167		0.567	2.70524	0.44712		1.7976	0.470608		0.368029	-1.58383	0.434746	0.261599		0.567	1.73543	0.631146		0.916169	0.368029	0.914922	0.370443		0.567	-0.000249085	0.00270586
0.568	0.568	0.563459	0.587928		0.568	0.349357	0.343595	-1.62133	-1.80318		0.568	0.0108807	0.0173023		0.0108807	0.0173023	0.0493717		4.8715	1.12625	2.13927	0.953736		0.568	2.70087	0.447354		1.798	0.471024		0.368676	-1.58223	0.435301	0.261948		0.568	1.73423	0.630791		0.917767	0.368676	0.916513	0.371093		0.568	-0.000254021	0.00271093
0.569	0.569	0.564454	0.588959		0.569	0.349946	0.344245	-1.62067	-1.80142		0.569	0.0108989	0.0173276		0.0108989	0.0173276	0.050619		4.87105	1.1282	2.14309	0.955799		0.569	2.69651	0.447583		1.7984	0.47144		0.369323	-1.58064	0.435854	0.262295		0.569	1.73302	0.630436		0.919364	0.369323	0.918104	0.371742		0.569	-0.000259195	0.00271486
0.57	0.57	0.56545	0.589989		0.57	0.350534	0.344895	-1.62	-1.79966		0.57	0.010917	0.0173512		0.010917	0.0173512	0.0518571		4.8706	1.13015	2.14689	0.957859		0.57	2.69216	0.447808		1.7988	0.471857		0.36997	-1.57904	0.436407	0.262642		0.57	1.73182	0.630082		0.920961	0.36997	0.919695	0.37239		0.57	-0.000264587	0.00271773
0.571	0.571	0.566447	0.591017		0.571	0.351123	0.345544	-1.61933	-1.79791		0.571	0.0109349	0.0173731		0.0109349	0.0173731	0.0530649		4.87015	1.1321	2.15069	0.959915		0.571	2.68782	0.448029		1.7992	0.472274		0.370618	-1.57744	0.436959	0.262989		0.571	1.73061	0.629727		0.922558	0.370618	0.921287	0.373037		0.571	-0.000269879	0.00271969
0.572	0.572	0.567446	0.592044		0.572	0.351711	0.346192	-1.61867	-1.79616		0.572	0.0109525	0.0173933		0.0109525	0.0173933	0.0542576		4.8697	1.13404	2.15447	0.961968		0.572	2.6835	0.448246		1.7996	0.472691		0.371265	-1.57584	0.437511	0.263334		0.572	1.72941	0.629374		0.924156	0.371265	0.922878	0.373684		0.572	-0.000275103	0.00272152
0.573	0.573	0.568445	0.593069		0.573	0.352299	0.34684	-1.618	-1.79442		0.573	0.01097	0.0174119		0.01097	0.0174119	0.0554124		4.86924	1.13599	2.15824	0.964018		0.573	2.67918	0.448458		1.8	0.473109		0.371912	-1.57425	0.438062	0.26368		0.573	1.7282	0.629021		0.925752	0.371912	0.92447	0.374331		0.573	-0.000280405	0.00272338
0.574	0.574	0.569445	0.594093		0.574	0.352887	0.347488	-1.61733	-1.79268		0.574	0.0109873	0.0174289		0.0109873	0.0174289	0.0565231		4.86879	1.13794	2.162	0.966064		0.574	2.67487	0.448666		1.8004	0.473526		0.372559	-1.57265	0.438612	0.264025		0.574	1.727	0.628668		0.927349	0.372559	0.926061	0.374978		0.574	-0.000285509	0.00272536
0.575	0.575	0.570446	0.595116		0.575	0.353475	0.348135	-1.61667	-1.79095		0.575	0.0110043	0.0174444		0.0110043	0.0174444	0.0575663		4.86833	1.13989	2.16575	0.968107		0.575	2.67057	0.44887		1.8008	0.473944		0.373206	-1.57105	0.439161	0.26437		0.575	1.72579	0.628317		0.928946	0.373206	0.927652	0.375626		0.575	-0.00029056	0.00272803
0.576	0.576	0.571448	0.596138		0.576	0.354063	0.348782	-1.616	-1.78922		0.576	0.0110211	0.0174585		0.0110211	0.0174585	0.0584688		4.86788	1.14183	2.1695	0.970147		0.576	2.66628	0.44907		1.8012	0.474363		0.373854	-1.56946	0.43971	0.264715		0.576	1.72458	0.627965		0.930543	0.373854	0.929243	0.376274		0.576	-0.000295427	0.00273096
0.577	0.577	0.572451	0.597159		0.577	0.35465	0.349428	-1.61533	-1.7875		0.577	0.0110377	0.0174713		0.0110377	0.0174713	0.0592531		4.86742	1.14378	2.17323	0.972184		0.577	2.66201	0.449266		1.8016	0.474781		0.374501	-1.56786	0.440258	0.26506		0.577	1.72337	0.627615		0.932139	0.374501	0.930834	0.376922		0.577	-0.000299981	0.00273449
0.578	0.578	0.573454	0.598179		0.578	0.355237	0.350074	-1.61467	-1.78578		0.578	0.011054	0.0174831		0.011054	0.0174831	0.0599265		4.86696	1.14573	2.17695	0.974218		0.578	2.65774	0.449457		1.802	0.4752		0.375148	-1.56626	0.440805	0.265405		0.578	1.72217	0.627265		0.933736	0.375148	0.932425	0.377572		0.578	-0.000304052	0.00273865
0.579	0.579	0.574458	0.599198		0.579	0.355825	0.350719	-1.614	-1.78407		0.579	0.01107	0.0174939		0.01107	0.0174939	0.0605411		4.8665	1.14768	2.18066	0.976248		0.579	2.65348	0.449645		1.8024	0.475619		0.375795	-1.56467	0.441352	0.265749		0.579	1.72096	0.626916		0.935332	0.375795	0.934016	0.378222		0.579	-0.000307629	0.00274379
0.58	0.58	0.575462	0.600216		0.58	0.356412	0.351364	-1.61333	-1.78237		0.58	0.0110858	0.0175039		0.0110858	0.0175039	0.0611151		4.86604	1.14962	2.18436	0.978276		0.58	2.64923	0.449828		1.8028	0.476038		0.376442	-1.56307	0.441898	0.266094		0.58	1.71975	0.626567		0.936928	0.376442	0.935607	0.378874		0.58	-0.000311125	0.00274995
0.581	0.581	0.576466	0.601234		0.581	0.356999	0.352009	-1.61267	-1.78066		0.581	0.0111014	0.0175132		0.0111014	0.0175132	0.0616647		4.86558	1.15157	2.18806	0.980301		0.581	2.64499	0.450007		1.8032	0.476458		0.377089	-1.56148	0.442443	0.266439		0.581	1.71854	0.62622		0.938525	0.377089	0.937197	0.379526		0.581	-0.000314586	0.0027565
0.582	0.582	0.577471	0.60225		0.582	0.357586	0.352653	-1.612	-1.77897		0.582	0.0111168	0.0175216		0.0111168	0.0175216	0.0622064		4.86512	1.15351	2.19174	0.982322		0.582	2.64076	0.450183		1.8036	0.476878		0.377736	-1.55988	0.442987	0.266783		0.582	1.71733	0.625873		0.940121	0.377736	0.938787	0.380178		0.582	-0.000318135	0.00276352
0.583	0.583	0.578476	0.603267		0.583	0.358172	0.353296	-1.61133	-1.77728		0.583	0.011132	0.0175294		0.011132	0.0175294	0.0627311		4.86466	1.15546	2.19541	0.984341		0.583	2.63654	0.450354		1.804	0.477298		0.378383	-1.55828	0.44353	0.267127		0.583	1.71612	0.625527		0.941717	0.378383	0.940377	0.38083		0.583	-0.000321867	0.00277048
0.584	0.584	0.579482	0.604282		0.584	0.358759	0.353939	-1.61067	-1.77559		0.584	0.011147	0.0175364		0.011147	0.0175364	0.0632451		4.8642	1.15741	2.19908	0.986357		0.584	2.63233	0.450521		1.8044	0.477718		0.37903	-1.55669	0.444072	0.26747		0.584	1.71491	0.625181		0.943312	0.37903	0.941967	0.381482		0.584	-0.000325501	0.00277713
0.585	0.585	0.580488	0.605297		0.585	0.359345	0.354582	-1.61	-1.77391		0.585	0.0111618	0.0175427		0.0111618	0.0175427	0.0637412		4.86373	1.15935	2.20273	0.98837		0.585	2.62812	0.450685		1.8048	0.478139		0.379678	-1.55509	0.444614	0.267813		0.585	1.7137	0.624836		0.944908	0.379678	0.943558	0.382134		0.585	-0.000328732	0.00278372
0.586	0.586	0.581494	0.606312		0.586	0.359932	0.355224	-1.60933	-1.77223		0.586	0.0111764	0.0175484		0.0111764	0.0175484	0.0642241		4.86327	1.1613	2.20638	0.99038		0.586	2.62393	0.450844		1.8052	0.47856		0.380325	-1.5535	0.445156	0.268156		0.586	1.71249	0.624491		0.946504	0.380325	0.945148	0.382786		0.586	-0.000331372	0.0027907
0.587	0.587	0.582501	0.607325		0.587	0.360518	0.355866	-1.60867	-1.77056		0.587	0.0111909	0.0175534		0.0111909	0.0175534	0.0646797		4.8628	1.16324	2.21002	0.992387		0.587	2.61975	0.451		1.8056	0.478981		0.380972	-1.5519	0.445696	0.268498		0.587	1.71128	0.624147		0.948099	0.380972	0.946738	0.38344		0.587	-0.000333868	0.00279859
0.588	0.588	0.583508	0.608338		0.588	0.361104	0.356508	-1.608	-1.76889		0.588	0.0112051	0.0175577		0.0112051	0.0175577	0.0650967		4.86234	1.16519	2.21365	0.994392		0.588	2.61557	0.451152		1.806	0.479402		0.381619	-1.55031	0.446236	0.268841		0.588	1.71007	0.623804		0.949695	0.381619	0.948328	0.384093		0.588	-0.000336472	0.00280682
0.589	0.589	0.584515	0.609351		0.589	0.36169	0.357149	-1.60733	-1.76723		0.589	0.0112191	0.0175615		0.0112191	0.0175615	0.0654768		4.86187	1.16713	2.21727	0.996395		0.589	2.6114	0.4513		1.8064	0.479824		0.382266	-1.54871	0.446774	0.269183		0.589	1.70886	0.623461		0.95129	0.382266	0.949918	0.384747		0.589	-0.000339171	0.00281537
0.59	0.59	0.585523	0.610363		0.59	0.362275	0.357789	-1.60667	-1.76557		0.59	0.0112329	0.0175648		0.0112329	0.0175648	0.0658138		4.86141	1.16908	2.22088	0.998395		0.59	2.60724	0.451445		1.8068	0.480246		0.382913	-1.54711	0.447312	0.269524		0.59	1.70764	0.62312		0.952886	0.382913	0.951507	0.385401		0.59	-0.0003419	0.00282405
0.591	0.591	0.58653	0.611375		0.591	0.362861	0.358429	-1.606	-1.76392		0.591	0.0112465	0.0175676		0.0112465	0.0175676	0.0661206		4.86094	1.17102	2.22448	1.00039		0.591	2.60309	0.451586		1.8072	0.480668		0.38356	-1.54552	0.447849	0.269866		0.591	1.70643	0.622779		0.954481	0.38356	0.953097	0.386055		0.591	-0.000344391	0.00283277
0.592	0.592	0.587538	0.612386		0.592	0.363446	0.359069	-1.60533	-1.76227		0.592	0.01126	0.01757		0.01126	0.01757	0.0663944		4.86047	1.17297	2.22808	1.00239		0.592	2.59895	0.451724		1.8076	0.48109		0.384207	-1.54392	0.448385	0.270207		0.592	1.70522	0.622438		0.956076	0.384207	0.954686	0.38671		0.592	-0.000346765	0.00284184
0.593	0.593	0.588546	0.613397		0.593	0.364032	0.359708	-1.60467	-1.76063		0.593	0.0112733	0.0175721		0.0112733	0.0175721	0.0666517		4.86	1.17491	2.23167	1.00438		0.593	2.59481	0.451857		1.808	0.481513		0.384854	-1.54233	0.44892	0.270548		0.593	1.704	0.622099		0.957671	0.384854	0.956276	0.387364		0.593	-0.000349188	0.00285093
0.594	0.594	0.589554	0.614407		0.594	0.364617	0.360347	-1.604	-1.75899		0.594	0.0112864	0.0175738		0.0112864	0.0175738	0.0669045		4.85953	1.17685	2.23524	1.00637		0.594	2.59068	0.451988		1.8084	0.481935		0.385501	-1.54073	0.449454	0.270888		0.594	1.70279	0.62176		0.959266	0.385501	0.957864	0.388019		0.594	-0.000352084	0.00285992
0.595	0.595	0.590562	0.615417		0.595	0.365202	0.360985	-1.60333	-1.75736		0.595	0.0112993	0.0175751		0.0112993	0.0175751	0.0671491		4.85906	1.1788	2.23882	1.00836		0.595	2.58656	0.452114		1.8088	0.482358		0.386148	-1.53914	0.449988	0.271227		0.595	1.70157	0.621422		0.96086	0.386148	0.959453	0.388672		0.595	-0.000355413	0.00286797
0.596	0.596	0.591571	0.616427		0.596	0.365787	0.361623	-1.60267	-1.75573		0.596	0.0113121	0.0175761		0.0113121	0.0175761	0.0673935		4.85859	1.18074	2.24238	1.01035		0.596	2.58245	0.452238		1.8092	0.482782		0.386795	-1.53754	0.45052	0.271565		0.596	1.70035	0.621084		0.962455	0.386795	0.961042	0.389324		0.596	-0.000358763	0.00287507
0.597	0.597	0.592579	0.617436		0.597	0.366371	0.36226	-1.602	-1.75411		0.597	0.0113247	0.0175768		0.0113247	0.0175768	0.0676322		4.85811	1.18268	2.24593	1.01233		0.597	2.57835	0.452357		1.8096	0.483205		0.387442	-1.53595	0.451052	0.271903		0.597	1.69913	0.620747		0.96405	0.387442	0.962631	0.389976		0.597	-0.000362088	0.00288154
0.598	0.598	0.593588	0.618446		0.598	0.366956	0.362897	-1.60133	-1.75249		0.598	0.0113372	0.0175772		0.0113372	0.0175772	0.0678668		4.85764	1.18463	2.24948	1.01431		0.598	2.57425	0.452473		1.81	0.483629		0.388089	-1.53436	0.451583	0.27224		0.598	1.69791	0.62041		0.965644	0.388089	0.96422	0.390627		0.598	-0.000365638	0.00288745
0.599	0.599	0.594596	0.619454		0.599	0.36754	0.363534	-1.60067	-1.75088		0.599	0.0113494	0.0175772		0.0113494	0.0175772	0.0680837		4.85716	1.18657	2.25302	1.01629		0.599	2.57016	0.452586		1.8104	0.484053		0.388735	-1.53276	0.452113	0.272576		0.599	1.69669	0.620074		0.967238	0.388735	0.965808	0.391277		0.599	-0.000369754	0.00289266
0.6	0.6	0.595605	0.620463		0.6	0.368125	0.36417	-1.6	-1.74927		0.6	0.0113615	0.0175769		0.0113615	0.0175769	0.068288		4.85669	1.18851	2.25655	1.01827		0.6	2.56608	0.452695		1.8108	0.484478		0.389382	-1.53117	0.452642	0.272912		0.6	1.69547	0.619738		0.968833	0.389382	0.967397	0.391926		0.6	-0.0003741	0.00289673
0.601	0.601	0.596614	0.621471		0.601	0.368709	0.364806	-1.59933	-1.74767		0.601	0.0113735	0.0175764		0.0113735	0.0175764	0.0684696		4.85621	1.19046	2.26008	1.02024		0.601	2.56201	0.452801		1.8112	0.484902		0.390029	-1.52957	0.45317	0.273246		0.601	1.69425	0.619403		0.970427	0.390029	0.968986	0.392574		0.601	-0.000378286	0.00290019
0.602	0.602	0.597623	0.622478		0.602	0.369293	0.365441	-1.59867	-1.74607		0.602	0.0113853	0.0175756		0.0113853	0.0175756	0.0686247		4.85574	1.1924	2.26359	1.02222		0.602	2.55794	0.452903		1.8116	0.485327		0.390676	-1.52798	0.453698	0.273581		0.602	1.69303	0.619068		0.972021	0.390676	0.970575	0.393223		0.602	-0.00038254	0.00290355
0.603	0.603	0.598632	0.623486		0.603	0.369876	0.366076	-1.598	-1.74448		0.603	0.0113969	0.0175746		0.0113969	0.0175746	0.06876		4.85526	1.19434	2.2671	1.02419		0.603	2.55388	0.453002		1.812	0.485752		0.391323	-1.52639	0.454224	0.273914		0.603	1.6918	0.618734		0.973615	0.391323	0.972163	0.393871		0.603	-0.000387076	0.00290662
0.604	0.604	0.599641	0.624493		0.604	0.37046	0.366711	-1.59733	-1.74289		0.604	0.0114084	0.0175735		0.0114084	0.0175735	0.0688702		4.85478	1.19628	2.2706	1.02616		0.604	2.54983	0.453097		1.8124	0.486177		0.39197	-1.52479	0.45475	0.274247		0.604	1.69058	0.618401		0.975209	0.39197	0.973751	0.394518		0.604	-0.00039195	0.00290935
0.605	0.605	0.60065	0.6255		0.605	0.371044	0.367345	-1.59667	-1.7413		0.605	0.0114197	0.0175721		0.0114197	0.0175721	0.0689633		4.8543	1.19822	2.2741	1.02812		0.605	2.54578	0.45319		1.8128	0.486603		0.392617	-1.5232	0.455275	0.27458		0.605	1.68936	0.618069		0.976802	0.392617	0.975339	0.395165		0.605	-0.000397309	0.0029116
0.606	0.606	0.601658	0.626507		0.606	0.371627	0.367978	-1.596	-1.73972		0.606	0.0114308	0.0175707		0.0114308	0.0175707	0.0690405		4.85382	1.20017	2.27759	1.03009		0.606	2.54174	0.453279		1.8132	0.487029		0.393264	-1.5216	0.455798	0.274911		0.606	1.68813	0.617737		0.978396	0.393264	0.976927	0.395811		0.606	-0.000403176	0.00291291
0.607	0.607	0.602667	0.627514		0.607	0.37221	0.368612	-1.59533	-1.73815		0.607	0.0114418	0.0175691		0.0114418	0.0175691	0.0691098		4.85334	1.20211	2.28107	1.03205		0.607	2.53771	0.453364		1.8136	0.487455		0.393911	-1.52001	0.456321	0.275242		0.607	1.6869	0.617405		0.97999	0.393911	0.978515	0.396456		0.607	-0.0004092	0.00291308
0.608	0.608	0.603676	0.62852		0.608	0.372793	0.369245	-1.59467	-1.73658		0.608	0.0114527	0.0175675		0.0114527	0.0175675	0.0691625		4.85286	1.20405	2.28454	1.03401		0.608	2.53369	0.453447		1.814	0.487881		0.394557	-1.51842	0.456844	0.275572		0.608	1.68567	0.617074		0.981583	0.394557	0.980103	0.3971		0.608	-0.000414863	0.00291241
0.609	0.609	0.604685	0.629527		0.609	0.373376	0.369877	-1.594	-1.73501		0.609	0.0114635	0.0175658		0.0114635	0.0175658	0.0691952		4.85238	1.20599	2.288	1.03597		0.609	2.52967	0.453526		1.8144	0.488308		0.395204	-1.51682	0.457366	0.275901		0.609	1.68445	0.616743		0.983176	0.395204	0.981692	0.397744		0.609	-0.000420236	0.00291183
0.61	0.61	0.605694	0.630533		0.61	0.373959	0.370509	-1.59333	-1.73345		0.61	0.0114741	0.017564		0.0114741	0.017564	0.0692146		4.8519	1.20793	2.29146	1.03793		0.61	2.52566	0.453602		1.8148	0.488734		0.395851	-1.51523	0.457887	0.276231		0.61	1.68322	0.616413		0.98477	0.395851	0.98328	0.398389		0.61	-0.000425593	0.00291163
0.611	0.611	0.606702	0.631539		0.611	0.374542	0.37114	-1.59267	-1.7319		0.611	0.0114846	0.0175622		0.0114846	0.0175622	0.0692127		4.85141	1.20987	2.29491	1.03989		0.611	2.52166	0.453674		1.8152	0.489161		0.396498	-1.51364	0.458407	0.27656		0.611	1.68199	0.616084		0.986363	0.396498	0.984868	0.399034		0.611	-0.000431056	0.00291193
0.612	0.612	0.607711	0.632545		0.612	0.375124	0.371772	-1.592	-1.73034		0.612	0.011495	0.0175605		0.011495	0.0175605	0.0691999		4.85093	1.21181	2.29836	1.04184		0.612	2.51766	0.453744		1.8156	0.489589		0.397145	-1.51204	0.458926	0.276889		0.612	1.68076	0.615756		0.987956	0.397145	0.986455	0.399679		0.612	-0.000436692	0.00291271
0.613	0.613	0.60872	0.633551		0.613	0.375707	0.372402	-1.59133	-1.7288		0.613	0.0115053	0.0175587		0.0115053	0.0175587	0.0691669		4.85044	1.21375	2.3018	1.04379		0.613	2.51367	0.45381		1.816	0.490016		0.397791	-1.51045	0.459444	0.277218		0.613	1.67953	0.615428		0.989549	0.397791	0.988043	0.400325		0.613	-0.0004423	0.00291377
0.614	0.614	0.609728	0.634557		0.614	0.376289	0.373033	-1.59067	-1.72726		0.614	0.0115154	0.017557		0.0115154	0.017557	0.0691249		4.84996	1.21569	2.30523	1.04574		0.614	2.50968	0.453874		1.8164	0.490444		0.398438	-1.50886	0.459962	0.277546		0.614	1.6783	0.615101		0.991141	0.398438	0.98963	0.400971		0.614	-0.000447561	0.00291522
0.615	0.615	0.610736	0.635563		0.615	0.376871	0.373663	-1.59	-1.72572		0.615	0.0115254	0.0175553		0.0115254	0.0175553	0.0690636		4.84947	1.21763	2.30866	1.04769		0.615	2.50571	0.453934		1.8168	0.490872		0.399085	-1.50727	0.460479	0.277875		0.615	1.67707	0.614775		0.992734	0.399085	0.991217	0.401618		0.615	-0.000452619	0.00291737
0.616	0.616	0.611744	0.636569		0.616	0.377453	0.374292	-1.58933	-1.72419		0.616	0.0115353	0.0175538		0.0115353	0.0175538	0.0689814		4.84898	1.21957	2.31208	1.04964		0.616	2.50173	0.453991		1.8172	0.4913		0.399732	-1.50567	0.460994	0.278203		0.616	1.67583	0.614449		0.994327	0.399732	0.992804	0.402265		0.616	-0.000457546	0.00291989
0.617	0.617	0.612752	0.637575		0.617	0.378035	0.374921	-1.58867	-1.72266		0.617	0.0115451	0.0175523		0.0115451	0.0175523	0.0688869		4.8485	1.22151	2.31549	1.05159		0.617	2.49777	0.454045		1.8176	0.491729		0.400378	-1.50408	0.46151	0.278531		0.617	1.6746	0.614124		0.995919	0.400378	0.994391	0.402913		0.617	-0.000462161	0.00292287
0.618	0.618	0.61376	0.638581		0.618	0.378616	0.37555	-1.588	-1.72113		0.618	0.0115547	0.017551		0.0115547	0.017551	0.0687824		4.84801	1.22345	2.3189	1.05353		0.618	2.49381	0.454097		1.818	0.492157		0.401025	-1.50249	0.462024	0.278859		0.618	1.67337	0.6138		0.997512	0.401025	0.995978	0.403561		0.618	-0.000466461	0.00292661
0.619	0.619	0.614768	0.639587		0.619	0.379198	0.376178	-1.58733	-1.71962		0.619	0.0115643	0.0175498		0.0115643	0.0175498	0.0686756		4.84752	1.22539	2.3223	1.05548		0.619	2.48985	0.454145		1.8184	0.492586		0.401672	-1.5009	0.462538	0.279188		0.619	1.67214	0.613477		0.999104	0.401672	0.997565	0.40421		0.619	-0.000470414	0.00293112
0.62	0.62	0.615775	0.640593		0.62	0.379779	0.376806	-1.58667	-1.7181		0.62	0.0115737	0.0175487		0.0115737	0.0175487	0.0685558		4.84703	1.22733	2.32569	1.05742		0.62	2.4859	0.45419		1.8188	0.493015		0.402319	-1.4993	0.463051	0.279516		0.62	1.67091	0.613154		1.0007	0.402319	0.999152	0.404861		0.62	-0.000473967	0.00293658
0.621	0.621	0.616782	0.641599		0.621	0.38036	0.377434	-1.586	-1.71659		0.621	0.011583	0.0175479		0.011583	0.0175479	0.0684342		4.84654	1.22927	2.32908	1.05936		0.621	2.48196	0.454232		1.8192	0.493445		0.402965	-1.49771	0.463563	0.279843		0.621	1.66967	0.612832		1.00229	0.402965	1.00074	0.405512		0.621	-0.000477285	0.00294308
0.622	0.622	0.617789	0.642605		0.622	0.380941	0.378061	-1.58533	-1.71509		0.622	0.0115923	0.0175472		0.0115923	0.0175472	0.0682975		4.84604	1.23121	2.33246	1.0613		0.622	2.47802	0.454272		1.8196	0.493874		0.403612	-1.49612	0.464074	0.280171		0.622	1.66844	0.612511		1.00388	0.403612	1.00232	0.406165		0.622	-0.000480484	0.00295035
0.623	0.623	0.618796	0.643611		0.623	0.381522	0.378688	-1.58467	-1.71359		0.623	0.0116014	0.0175466		0.0116014	0.0175466	0.0681435		4.84555	1.23314	2.33584	1.06324		0.623	2.47409	0.454308		1.82	0.494304		0.404259	-1.49453	0.464585	0.280499		0.623	1.66721	0.612191		1.00547	0.404259	1.00391	0.406817		0.623	-0.000483798	0.00295826
0.624	0.624	0.619803	0.644617		0.624	0.382103	0.379314	-1.584	-1.71209		0.624	0.0116104	0.0175463		0.0116104	0.0175463	0.0679816		4.84506	1.23508	2.33921	1.06517		0.624	2.47017	0.454342		1.8204	0.494734		0.404905	-1.49294	0.465094	0.280826		0.624	1.66597	0.611871		1.00706	0.404905	1.0055	0.40747		0.624	-0.000487401	0.00296623
0.625	0.625	0.620809	0.645623		0.625	0.382683	0.37994	-1.58333	-1.7106		0.625	0.0116194	0.0175462		0.0116194	0.0175462	0.0678036		4.84456	1.23702	2.34257	1.06711		0.625	2.46625	0.454373		1.8208	0.495165		0.405552	-1.49134	0.465602	0.281152		0.625	1.66474	0.611553		1.00866	0.405552	1.00708	0.408122		0.625	-0.000491101	0.00297386
0.626	0.626	0.621815	0.64663		0.626	0.383264	0.380565	-1.58267	-1.70911		0.626	0.0116283	0.0175464		0.0116283	0.0175464	0.0676222		4.84407	1.23896	2.34593	1.06904		0.626	2.46233	0.454401		1.8212	0.495595		0.406199	-1.48975	0.46611	0.281479		0.626	1.6635	0.611234		1.01025	0.406199	1.00867	0.408774		0.626	-0.000494445	0.0029812
0.627	0.627	0.622821	0.647636		0.627	0.383844	0.381191	-1.582	-1.70763		0.627	0.0116371	0.0175467		0.0116371	0.0175467	0.0674405		4.84357	1.2409	2.34929	1.07098		0.627	2.45842	0.454426		1.8216	0.496026		0.406845	-1.48816	0.466617	0.281805		0.627	1.66227	0.610917		1.01184	0.406845	1.01025	0.409427		0.627	-0.000497449	0.00298884
0.628	0.628	0.623827	0.648643		0.628	0.384424	0.381815	-1.58133	-1.70615		0.628	0.0116458	0.0175474		0.0116458	0.0175474	0.0672656		4.84307	1.24283	2.35263	1.07291		0.628	2.45452	0.454448		1.822	0.496457		0.407492	-1.48657	0.467123	0.28213		0.628	1.66103	0.610599		1.01343	0.407492	1.01184	0.41008		0.628	-0.000500123	0.00299683
0.629	0.629	0.624832	0.649649		0.629	0.385004	0.38244	-1.58067	-1.70467		0.629	0.0116544	0.0175483		0.0116544	0.0175483	0.0670843		4.84258	1.24477	2.35598	1.07484		0.629	2.45062	0.454468		1.8224	0.496888		0.408138	-1.48498	0.467629	0.282456		0.629	1.6598	0.610283		1.01502	0.408138	1.01342	0.410734		0.629	-0.000502454	0.00300555
0.63	0.63	0.625838	0.650656		0.63	0.385584	0.383064	-1.58	-1.7032		0.63	0.0116629	0.0175494		0.0116629	0.0175494	0.0668922		4.84208	1.24671	2.35931	1.07677		0.63	2.44672	0.454485		1.8228	0.49732		0.408785	-1.48339	0.468134	0.282782		0.63	1.65856	0.609967		1.01661	0.408785	1.01501	0.411388		0.63	-0.000504674	0.00301517
0.631	0.631	0.626843	0.651663		0.631	0.386164	0.383687	-1.57933	-1.70174		0.631	0.0116713	0.0175508		0.0116713	0.0175508	0.0666868		4.84158	1.24864	2.36265	1.0787		0.631	2.44283	0.454499		1.8232	0.497752		0.409432	-1.4818	0.468638	0.283107		0.631	1.65732	0.609652		1.0182	0.409432	1.01659	0.412044		0.631	-0.00050671	0.00302538
0.632	0.632	0.627847	0.65267		0.632	0.386743	0.38431	-1.57867	-1.70028		0.632	0.0116796	0.0175524		0.0116796	0.0175524	0.0664636		4.84108	1.25058	2.36597	1.08062		0.632	2.43895	0.454511		1.8236	0.498184		0.410078	-1.48021	0.469141	0.283433		0.632	1.65609	0.609338		1.01979	0.410078	1.01818	0.4127		0.632	-0.000508294	0.00303636
0.633	0.633	0.628852	0.653677		0.633	0.387323	0.384933	-1.578	-1.69882		0.633	0.0116879	0.0175544		0.0116879	0.0175544	0.0662351		4.84058	1.25252	2.36929	1.08255		0.633	2.43507	0.45452		1.824	0.498616		0.410725	-1.47862	0.469644	0.283758		0.633	1.65485	0.609024		1.02138	0.410725	1.01976	0.413357		0.633	-0.000509603	0.00304837
0.634	0.634	0.629856	0.654685		0.634	0.387902	0.385555	-1.57733	-1.69737		0.634	0.0116961	0.0175567		0.0116961	0.0175567	0.0660084		4.84008	1.25445	2.37261	1.08448		0.634	2.43119	0.454526		1.8244	0.499048		0.411371	-1.47702	0.470145	0.284084		0.634	1.65361	0.608711		1.02298	0.411371	1.02135	0.414015		0.634	-0.000510865	0.00306098
0.635	0.635	0.63086	0.655692		0.635	0.388481	0.386177	-1.57667	-1.69592		0.635	0.0117042	0.0175593		0.0117042	0.0175593	0.065802		4.83958	1.25639	2.37592	1.0864		0.635	2.42732	0.45453		1.8248	0.499481		0.412018	-1.47543	0.470646	0.284409		0.635	1.65237	0.608399		1.02457	0.412018	1.02293	0.414673		0.635	-0.000512134	0.00307396
0.636	0.636	0.631863	0.6567		0.636	0.38906	0.386799	-1.576	-1.69448		0.636	0.0117122	0.0175621		0.0117122	0.0175621	0.0656206		4.83907	1.25832	2.37923	1.08833		0.636	2.42345	0.454531		1.8252	0.499914		0.412664	-1.47384	0.471146	0.284733		0.636	1.65113	0.608088		1.02616	0.412664	1.02452	0.415331		0.636	-0.000513678	0.00308713
0.637	0.637	0.632867	0.657708		0.637	0.389638	0.38742	-1.57533	-1.69304		0.637	0.0117201	0.0175653		0.0117201	0.0175653	0.0654535		4.83857	1.26026	2.38253	1.09025		0.637	2.41959	0.454529		1.8256	0.500347		0.413311	-1.47225	0.471645	0.285057		0.637	1.64989	0.607778		1.02775	0.413311	1.0261	0.415988		0.637	-0.000515877	0.00309983
0.638	0.638	0.63387	0.658716		0.638	0.390217	0.388041	-1.57467	-1.69161		0.638	0.011728	0.0175686		0.011728	0.0175686	0.0653001		4.83806	1.26219	2.38583	1.09217		0.638	2.41573	0.454525		1.826	0.500781		0.413957	-1.47066	0.472142	0.28538		0.638	1.64865	0.607468		1.02934	0.413957	1.02768	0.416644		0.638	-0.000518551	0.00311119
0.639	0.639	0.634873	0.659724		0.639	0.390795	0.388662	-1.574	-1.69017		0.639	0.0117357	0.0175721		0.0117357	0.0175721	0.0651454		4.83756	1.26413	2.38912	1.0941		0.639	2.41188	0.454519		1.8264	0.501214		0.414604	-1.46907	0.472639	0.285702		0.639	1.64741	0.607158		1.03093	0.414604	1.02927	0.417299		0.639	-0.000521455	0.00312111
0.64	0.64	0.635876	0.660732		0.64	0.391374	0.389282	-1.57333	-1.68875		0.64	0.0117434	0.0175759		0.0117434	0.0175759	0.0649925		4.83705	1.26606	2.39241	1.09602		0.64	2.40803	0.45451		1.8268	0.501648		0.41525	-1.46748	0.473136	0.286022		0.64	1.64617	0.606849		1.03252	0.41525	1.03085	0.417952		0.64	-0.0005246	0.00312958
0.641	0.641	0.636878	0.66174		0.641	0.391952	0.389901	-1.57267	-1.68733		0.641	0.0117511	0.0175799		0.0117511	0.0175799	0.0648384		4.83655	1.268	2.39569	1.09794		0.641	2.40419	0.454498		1.8272	0.502082		0.415897	-1.46589	0.473632	0.286343		0.641	1.64492	0.60654		1.03411	0.415897	1.03244	0.418604		0.641	-0.000527472	0.00313661
0.642	0.642	0.637881	0.662748		0.642	0.39253	0.390521	-1.572	-1.68591		0.642	0.0117586	0.017584		0.0117586	0.017584	0.0646928		4.83604	1.26993	2.39897	1.09986		0.642	2.40034	0.454484		1.8276	0.502517		0.416543	-1.4643	0.474127	0.286663		0.642	1.64368	0.606231		1.0357	0.416543	1.03402	0.419256		0.642	-0.000529991	0.00314344
0.643	0.643	0.638883	0.663757		0.643	0.393108	0.39114	-1.57133	-1.6845		0.643	0.0117661	0.0175884		0.0117661	0.0175884	0.064549		4.83553	1.27187	2.40225	1.10178		0.643	2.39651	0.454468		1.828	0.502951		0.41719	-1.46271	0.474622	0.286983		0.643	1.64244	0.605922		1.03729	0.41719	1.03561	0.419908		0.643	-0.000532121	0.00315072
0.644	0.644	0.639885	0.664765		0.644	0.393685	0.391758	-1.57067	-1.68309		0.644	0.0117734	0.017593		0.0117734	0.017593	0.0643997		4.83502	1.2738	2.40552	1.1037		0.644	2.39267	0.454449		1.8284	0.503386		0.417836	-1.46112	0.475117	0.287302		0.644	1.64119	0.605615		1.03888	0.417836	1.03719	0.420562		0.644	-0.000534335	0.00315922
0.645	0.645	0.640887	0.665774		0.645	0.394263	0.392376	-1.57	-1.68168		0.645	0.0117807	0.0175977		0.0117807	0.0175977	0.0642497		4.83451	1.27574	2.40878	1.10562		0.645	2.38885	0.454428		1.8288	0.503821		0.418483	-1.45953	0.475609	0.287622		0.645	1.63994	0.605309		1.04047	0.418483	1.03877	0.421215		0.645	-0.000537331	0.00316823
0.646	0.646	0.641888	0.666782		0.646	0.39484	0.392994	-1.56933	-1.68028		0.646	0.011788	0.0176027		0.011788	0.0176027	0.0640939		4.834	1.27767	2.41205	1.10753		0.646	2.38502	0.454404		1.8292	0.504257		0.419129	-1.45795	0.4761	0.28794		0.646	1.6387	0.605003		1.04205	0.419129	1.04036	0.421868		0.646	-0.000541286	0.00317663
0.647	0.647	0.64289	0.667791		0.647	0.395417	0.393612	-1.56867	-1.67888		0.647	0.0117951	0.0176079		0.0117951	0.0176079	0.0639418		4.83349	1.2796	2.41531	1.10945		0.647	2.3812	0.454379		1.8296	0.504692		0.419776	-1.45636	0.476591	0.288257		0.647	1.63745	0.604698		1.04364	0.419776	1.04194	0.422519		0.647	-0.0005458	0.00318367
0.648	0.648	0.643891	0.6688		0.648	0.395994	0.394229	-1.568	-1.67749		0.648	0.0118022	0.0176133		0.0118022	0.0176133	0.0638021		4.83298	1.28154	2.41856	1.11137		0.648	2.37738	0.45435		1.83	0.505128		0.420422	-1.45477	0.477081	0.288573		0.648	1.6362	0.604393		1.04523	0.420422	1.04352	0.423169		0.648	-0.000550124	0.00318921
0.649	0.649	0.644892	0.669809		0.649	0.396571	0.394845	-1.56733	-1.6761		0.649	0.0118091	0.0176188		0.0118091	0.0176188	0.0636866		4.83246	1.28347	2.42181	1.11329		0.649	2.37356	0.45432		1.8304	0.505564		0.421068	-1.45318	0.477571	0.288889		0.649	1.63495	0.604089		1.04682	0.421068	1.04511	0.423818		0.649	-0.000553868	0.00319379
0.65	0.65	0.645893	0.670818		0.65	0.397148	0.395462	-1.56667	-1.67472		0.65	0.011816	0.0176246		0.011816	0.0176246	0.0635875		4.83195	1.2854	2.42506	1.1152		0.65	2.36975	0.454287		1.8308	0.506		0.421715	-1.45159	0.47806	0.289205		0.65	1.6337	0.603784		1.04841	0.421715	1.04669	0.424467		0.65	-0.000557432	0.0031983
0.651	0.651	0.646893	0.671827		0.651	0.397724	0.396078	-1.566	-1.67334		0.651	0.0118229	0.0176304		0.0118229	0.0176304	0.0634927		4.83144	1.28734	2.4283	1.11712		0.651	2.36594	0.454252		1.8312	0.506437		0.422361	-1.45	0.478548	0.28952		0.651	1.63245	0.603481		1.05	0.422361	1.04827	0.425116		0.651	-0.000561495	0.00320283
0.652	0.652	0.647894	0.672836		0.652	0.398301	0.396693	-1.56533	-1.67196		0.652	0.0118296	0.0176364		0.0118296	0.0176364	0.0633932		4.83092	1.28927	2.43154	1.11904		0.652	2.36214	0.454215		1.8316	0.506873		0.423008	-1.44841	0.479036	0.289835		0.652	1.6312	0.603178		1.05159	0.423008	1.04986	0.425765		0.652	-0.000565853	0.00320693
0.653	0.653	0.648894	0.673845		0.653	0.398877	0.397308	-1.56467	-1.67059		0.653	0.0118363	0.0176425		0.0118363	0.0176425	0.0632783		4.8304	1.2912	2.43477	1.12095		0.653	2.35834	0.454176		1.832	0.50731		0.423654	-1.44682	0.479522	0.290149		0.653	1.62995	0.602875		1.05318	0.423654	1.05144	0.426413		0.653	-0.000570673	0.00321112
0.654	0.654	0.649895	0.674854		0.654	0.399453	0.397923	-1.564	-1.66922		0.654	0.0118429	0.0176488		0.0118429	0.0176488	0.0631541		4.82989	1.29313	2.438	1.12287		0.654	2.35454	0.454134		1.8324	0.507747		0.4243	-1.44523	0.480008	0.290462		0.654	1.6287	0.602574		1.05477	0.4243	1.05302	0.427061		0.654	-0.00057595	0.00321461
0.655	0.655	0.650895	0.675863		0.655	0.400029	0.398538	-1.56333	-1.66786		0.655	0.0118494	0.0176553		0.0118494	0.0176553	0.0630287		4.82937	1.29506	2.44123	1.12479		0.655	2.35074	0.45409		1.8328	0.508185		0.424947	-1.44365	0.480493	0.290775		0.655	1.62744	0.602272		1.05635	0.424947	1.0546	0.427707		0.655	-0.0005814	0.00321726
0.656	0.656	0.651895	0.676872		0.656	0.400605	0.399152	-1.56267	-1.66649		0.656	0.0118559	0.0176619		0.0118559	0.0176619	0.0629164		4.82885	1.297	2.44446	1.1267		0.656	2.34695	0.454045		1.8332	0.508623		0.425593	-1.44206	0.480977	0.291087		0.656	1.62619	0.601972		1.05794	0.425593	1.05619	0.428353		0.656	-0.000586618	0.00321915
0.657	0.657	0.652894	0.677882		0.657	0.401181	0.399766	-1.562	-1.66514		0.657	0.0118623	0.0176686		0.0118623	0.0176686	0.062816		4.82833	1.29893	2.44768	1.12862		0.657	2.34316	0.453997		1.8336	0.50906		0.426239	-1.44047	0.48146	0.291398		0.657	1.62493	0.601671		1.05953	0.426239	1.05777	0.428999		0.657	-0.000592038	0.00322093
0.658	0.658	0.653894	0.678891		0.658	0.401756	0.400379	-1.56133	-1.66379		0.658	0.0118686	0.0176755		0.0118686	0.0176755	0.06272		4.82781	1.30086	2.4509	1.13053		0.658	2.33937	0.453946		1.834	0.509499		0.426885	-1.43888	0.481943	0.291709		0.658	1.62368	0.601371		1.06112	0.426885	1.05935	0.429644		0.658	-0.000598018	0.00322201
0.659	0.659	0.654893	0.6799		0.659	0.402331	0.400992	-1.56067	-1.66244		0.659	0.0118748	0.0176826		0.0118748	0.0176826	0.0626299		4.82729	1.30279	2.45411	1.13245		0.659	2.33559	0.453894		1.8344	0.509937		0.427532	-1.43729	0.482425	0.292019		0.659	1.62242	0.601072		1.06271	0.427532	1.06093	0.430288		0.659	-0.000604447	0.00322218
0.66	0.66	0.655893	0.68091		0.66	0.402906	0.401605	-1.56	-1.66109		0.66	0.011881	0.0176897		0.011881	0.0176897	0.0625386		4.82677	1.30472	2.45732	1.13437		0.66	2.33181	0.45384		1.8348	0.510375		0.428178	-1.43571	0.482906	0.292328		0.66	1.62116	0.600773		1.06429	0.428178	1.06251	0.430932		0.66	-0.000610837	0.00322149
0.661	0.661	0.656892	0.681919		0.661	0.403481	0.402217	-1.55933	-1.65975		0.661	0.0118871	0.017697		0.0118871	0.017697	0.0624513		4.82625	1.30665	2.46053	1.13628		0.661	2.32803	0.453784		1.8352	0.510814		0.428824	-1.43412	0.483387	0.292637		0.661	1.6199	0.600475		1.06588	0.428824	1.0641	0.431575		0.661	-0.000616812	0.00322061
0.662	0.662	0.657891	0.682929		0.662	0.404056	0.402829	-1.55867	-1.65842		0.662	0.0118931	0.0177044		0.0118931	0.0177044	0.0623742		4.82572	1.30858	2.46374	1.1382		0.662	2.32425	0.453726		1.8356	0.511253		0.429471	-1.43253	0.483867	0.292946		0.662	1.61865	0.600177		1.06747	0.429471	1.06568	0.432218		0.662	-0.000622535	0.00322026
0.663	0.663	0.65889	0.683938		0.663	0.404631	0.40344	-1.558	-1.65708		0.663	0.011899	0.0177118		0.011899	0.0177118	0.0623175		4.8252	1.31051	2.46694	1.14011		0.663	2.32048	0.453665		1.836	0.511693		0.430117	-1.43094	0.484347	0.293255		0.663	1.61739	0.599879		1.06906	0.430117	1.06726	0.432863		0.663	-0.000628372	0.0032205
0.664	0.664	0.659889	0.684948		0.664	0.405205	0.404052	-1.55733	-1.65576		0.664	0.0119049	0.0177194		0.0119049	0.0177194	0.0622747		4.82468	1.31244	2.47014	1.14203		0.664	2.31671	0.453603		1.8364	0.512132		0.430763	-1.42936	0.484825	0.293563		0.664	1.61613	0.599582		1.07064	0.430763	1.06884	0.433507		0.664	-0.000634274	0.00322103
0.665	0.665	0.660887	0.685957		0.665	0.40578	0.404662	-1.55667	-1.65443		0.665	0.0119107	0.017727		0.0119107	0.017727	0.0622353		4.82415	1.31437	2.47334	1.14395		0.665	2.31294	0.453539		1.8368	0.512572		0.431409	-1.42777	0.485303	0.293872		0.665	1.61487	0.599286		1.07223	0.431409	1.07042	0.434152		0.665	-0.000640447	0.00322202
0.666	0.666	0.661886	0.686966		0.666	0.406354	0.405273	-1.556	-1.65311		0.666	0.0119164	0.0177347		0.0119164	0.0177347	0.0621931		4.82362	1.3163	2.47653	1.14587		0.666	2.30917	0.453473		1.8372	0.513012		0.432055	-1.42618	0.48578	0.294179		0.666	1.61361	0.598991		1.07382	0.432055	1.072	0.434796		0.666	-0.00064708	0.00322277
0.667	0.667	0.662884	0.687976		0.667	0.406928	0.405883	-1.55533	-1.65179		0.667	0.011922	0.0177424		0.011922	0.0177424	0.0621397		4.8231	1.31823	2.47972	1.14778		0.667	2.3054	0.453405		1.8376	0.513452		0.432702	-1.42459	0.486256	0.294486		0.667	1.61235	0.598696		1.07541	0.432702	1.07359	0.43544		0.667	-0.000653783	0.00322282
0.668	0.668	0.663883	0.688985		0.668	0.407502	0.406493	-1.55467	-1.65048		0.668	0.0119275	0.0177502		0.0119275	0.0177502	0.0620797		4.82257	1.32016	2.48291	1.1497		0.668	2.30164	0.453335		1.838	0.513893		0.433348	-1.42301	0.486731	0.294793		0.668	1.61109	0.598402		1.07699	0.433348	1.07517	0.436083		0.668	-0.000660663	0.00322249
0.669	0.669	0.664881	0.689995		0.669	0.408076	0.407102	-1.554	-1.64917		0.669	0.011933	0.0177581		0.011933	0.0177581	0.0620152		4.82204	1.32209	2.4861	1.15162		0.669	2.29788	0.453263		1.8384	0.514333		0.433994	-1.42142	0.487206	0.295098		0.669	1.60982	0.598108		1.07858	0.433994	1.07675	0.436726		0.669	-0.000667861	0.00322133
0.67	0.67	0.665879	0.691004		0.67	0.408649	0.407711	-1.55333	-1.64786		0.67	0.0119385	0.017766		0.0119385	0.017766	0.061956		4.82151	1.32402	2.48928	1.15354		0.67	2.29412	0.45319		1.8388	0.514774		0.43464	-1.41983	0.48768	0.295403		0.67	1.60856	0.597814		1.08017	0.43464	1.07833	0.437367		0.67	-0.000675344	0.00321928
0.671	0.671	0.666877	0.692014		0.671	0.409222	0.40832	-1.55267	-1.64656		0.671	0.0119438	0.0177741		0.0119438	0.0177741	0.0619092		4.82098	1.32595	2.49246	1.15546		0.671	2.29036	0.453114		1.8392	0.515216		0.435286	-1.41825	0.488154	0.295708		0.671	1.6073	0.597521		1.08175	0.435286	1.07991	0.438008		0.671	-0.000682715	0.00321645
0.672	0.672	0.667875	0.693023		0.672	0.409796	0.408928	-1.552	-1.64526		0.672	0.0119491	0.0177822		0.0119491	0.0177822	0.0618709		4.82045	1.32787	2.49564	1.15738		0.672	2.2866	0.453037		1.8396	0.515657		0.435932	-1.41666	0.488627	0.296012		0.672	1.60603	0.597228		1.08334	0.435932	1.08149	0.438648		0.672	-0.000690238	0.00321364
0.673	0.673	0.668873	0.694033		0.673	0.410369	0.409537	-1.55133	-1.64397		0.673	0.0119544	0.0177903		0.0119544	0.0177903	0.0618436		4.81992	1.3298	2.49882	1.1593		0.673	2.28285	0.452958		1.84	0.516099		0.436579	-1.41507	0.489099	0.296315		0.673	1.60477	0.596936		1.08493	0.436579	1.08307	0.439289		0.673	-0.000697883	0.00321051
0.674	0.674	0.669871	0.695042		0.674	0.410942	0.410144	-1.55067	-1.64268		0.674	0.0119595	0.0177985		0.0119595	0.0177985	0.0618203		4.81939	1.33173	2.502	1.16122		0.674	2.2791	0.452877		1.8404	0.516541		0.437225	-1.41349	0.48957	0.296618		0.674	1.6035	0.596644		1.08651	0.437225	1.08465	0.439929		0.674	-0.000705979	0.00320748
0.675	0.675	0.670869	0.696051		0.675	0.411514	0.410752	-1.55	-1.64139		0.675	0.0119646	0.0178067		0.0119646	0.0178067	0.0618029		4.81885	1.33366	2.50517	1.16314		0.675	2.27534	0.452795		1.8408	0.516983		0.437871	-1.4119	0.49004	0.296921		0.675	1.60224	0.596353		1.0881	0.437871	1.08623	0.440568		0.675	-0.000714628	0.0032038
0.676	0.676	0.671867	0.697061		0.676	0.412087	0.411359	-1.54933	-1.64011		0.676	0.0119695	0.0178149		0.0119695	0.0178149	0.0617857		4.81832	1.33558	2.50834	1.16506		0.676	2.27159	0.452711		1.8412	0.517425		0.438517	-1.41032	0.490509	0.297222		0.676	1.60097	0.596063		1.08968	0.438517	1.08781	0.441207		0.676	-0.000723864	0.00319931
0.677	0.677	0.672864	0.69807		0.677	0.412659	0.411965	-1.54867	-1.63883		0.677	0.0119745	0.0178231		0.0119745	0.0178231	0.0617717		4.81779	1.33751	2.51151	1.16699		0.677	2.26785	0.452625		1.8416	0.517868		0.439163	-1.40873	0.490978	0.297522		0.677	1.5997	0.595773		1.09127	0.439163	1.08939	0.441844		0.677	-0.000733474	0.00319349
0.678	0.678	0.673862	0.699079		0.678	0.413232	0.412571	-1.548	-1.63755		0.678	0.0119793	0.0178314		0.0119793	0.0178314	0.061759		4.81725	1.33944	2.51468	1.16891		0.678	2.2641	0.452537		1.842	0.518311		0.439809	-1.40714	0.491446	0.297822		0.678	1.59843	0.595483		1.09286	0.439809	1.09097	0.44248		0.678	-0.000743032	0.00318647
0.679	0.679	0.674859	0.700089		0.679	0.413804	0.413177	-1.54733	-1.63628		0.679	0.011984	0.0178397		0.011984	0.0178397	0.0617422		4.81671	1.34137	2.51784	1.17084		0.679	2.26035	0.452448		1.8424	0.518754		0.440455	-1.40556	0.491913	0.298121		0.679	1.59716	0.595194		1.09444	0.440455	1.09255	0.443115		0.679	-0.000752425	0.00317887
0.68	0.68	0.675857	0.701098		0.68	0.414376	0.413783	-1.54667	-1.63501		0.68	0.0119887	0.017848		0.0119887	0.017848	0.0617218		4.81618	1.34329	2.52101	1.17276		0.68	2.25661	0.452357		1.8428	0.519197		0.441101	-1.40397	0.49238	0.29842		0.68	1.59589	0.594905		1.09603	0.441101	1.09412	0.44375		0.68	-0.000761814	0.00317123
0.681	0.681	0.676854	0.702107		0.681	0.414947	0.414388	-1.546	-1.63374		0.681	0.0119933	0.0178563		0.0119933	0.0178563	0.0617003		4.81564	1.34522	2.52417	1.17469		0.681	2.25286	0.452265		1.8432	0.519641		0.441747	-1.40239	0.492846	0.298719		0.681	1.59462	0.594617		1.09761	0.441747	1.0957	0.444386		0.681	-0.000771509	0.00316386
0.682	0.682	0.677852	0.703116		0.682	0.415519	0.414993	-1.54533	-1.63248		0.682	0.0119979	0.0178647		0.0119979	0.0178647	0.0616836		4.8151	1.34714	2.52733	1.17662		0.682	2.24912	0.452171		1.8436	0.520084		0.442393	-1.4008	0.493311	0.299017		0.682	1.59335	0.59433		1.0992	0.442393	1.09728	0.445021		0.682	-0.000781298	0.00315655
0.683	0.683	0.678849	0.704125		0.683	0.41609	0.415598	-1.54467	-1.63122		0.683	0.0120023	0.017873		0.0120023	0.017873	0.0616777		4.81456	1.34907	2.53049	1.17855		0.683	2.24537	0.452075		1.844	0.520528		0.443039	-1.39922	0.493776	0.299315		0.683	1.59207	0.594043		1.10078	0.443039	1.09886	0.445657		0.683	-0.000791087	0.0031497
0.684	0.684	0.679846	0.705134		0.684	0.416662	0.416202	-1.544	-1.62997		0.684	0.0120068	0.0178814		0.0120068	0.0178814	0.0616898		4.81402	1.351	2.53364	1.18048		0.684	2.24163	0.451978		1.8444	0.520973		0.443685	-1.39763	0.494239	0.299613		0.684	1.5908	0.593756		1.10237	0.443685	1.10044	0.446293		0.684	-0.000801117	0.0031432
0.685	0.685	0.680843	0.706143		0.685	0.417233	0.416806	-1.54333	-1.62872		0.685	0.0120111	0.0178897		0.0120111	0.0178897	0.0617152		4.81348	1.35292	2.5368	1.18241		0.685	2.23789	0.451879		1.8448	0.521417		0.444331	-1.39605	0.494702	0.29991		0.685	1.58953	0.593471		1.10395	0.444331	1.10202	0.446929		0.685	-0.000811093	0.00313653
0.686	0.686	0.68184	0.707152		0.686	0.417804	0.417409	-1.54267	-1.62747		0.686	0.0120154	0.0178981		0.0120154	0.0178981	0.0617432		4.81294	1.35485	2.53995	1.18434		0.686	2.23415	0.451779		1.8452	0.521862		0.444977	-1.39446	0.495165	0.300207		0.686	1.58826	0.593185		1.10554	0.444977	1.1036	0.447566		0.686	-0.000820749	0.00313014
0.687	0.687	0.682837	0.708161		0.687	0.418374	0.418013	-1.542	-1.62623		0.687	0.0120196	0.0179063		0.0120196	0.0179063	0.0617693		4.8124	1.35677	2.54311	1.18627		0.687	2.23041	0.451677		1.8456	0.522307		0.445623	-1.39288	0.495627	0.300504		0.687	1.58698	0.5929		1.10712	0.445623	1.10517	0.448203		0.687	-0.000830054	0.00312425
0.688	0.688	0.683835	0.70917		0.688	0.418945	0.418615	-1.54133	-1.62499		0.688	0.0120237	0.0179146		0.0120237	0.0179146	0.06179		4.81185	1.3587	2.54626	1.1882		0.688	2.22667	0.451574		1.846	0.522752		0.446269	-1.39129	0.496088	0.300801		0.688	1.58571	0.592616		1.10871	0.446269	1.10675	0.44884		0.688	-0.000839388	0.00311908
0.689	0.689	0.684832	0.710178		0.689	0.419515	0.419218	-1.54067	-1.62375		0.689	0.0120278	0.0179228		0.0120278	0.0179228	0.0618059		4.81131	1.36062	2.54941	1.19014		0.689	2.22293	0.45147		1.8464	0.523198		0.446915	-1.38971	0.496548	0.301097		0.689	1.58443	0.592333		1.11029	0.446915	1.10833	0.449478		0.689	-0.00084894	0.0031141
0.69	0.69	0.685829	0.711187		0.69	0.420086	0.41982	-1.54	-1.62252		0.69	0.0120317	0.0179309		0.0120317	0.0179309	0.0618189		4.81077	1.36255	2.55256	1.19208		0.69	2.21919	0.451364		1.8468	0.523644		0.447561	-1.38812	0.497008	0.301393		0.69	1.58316	0.59205		1.11188	0.447561	1.10991	0.450116		0.69	-0.000858916	0.00310922
0.691	0.691	0.686826	0.712195		0.691	0.420656	0.420422	-1.53933	-1.62129		0.691	0.0120356	0.0179391		0.0120356	0.0179391	0.0618314		4.81022	1.36447	2.55571	1.19401		0.691	2.21545	0.451256		1.8472	0.52409		0.448207	-1.38654	0.497466	0.301689		0.691	1.58188	0.591767		1.11346	0.448207	1.11148	0.450753		0.691	-0.000868765	0.00310383
0.692	0.692	0.687823	0.713204		0.692	0.421226	0.421024	-1.53867	-1.62006		0.692	0.0120395	0.0179472		0.0120395	0.0179472	0.0618459		4.80967	1.36639	2.55886	1.19595		0.692	2.21172	0.451147		1.8476	0.524536		0.448853	-1.38496	0.497925	0.301984		0.692	1.58061	0.591485		1.11504	0.448853	1.11306	0.45139		0.692	-0.000878463	0.00309873
0.693	0.693	0.68882	0.714212		0.693	0.421796	0.421625	-1.538	-1.61883		0.693	0.0120432	0.0179553		0.0120432	0.0179553	0.0618537		4.80913	1.36832	2.562	1.19789		0.693	2.20798	0.451037		1.848	0.524982		0.449499	-1.38337	0.498382	0.302279		0.693	1.57933	0.591204		1.11663	0.449499	1.11464	0.452028		0.693	-0.000888245	0.00309361
0.694	0.694	0.689816	0.71522		0.694	0.422365	0.422226	-1.53733	-1.61761		0.694	0.0120469	0.0179634		0.0120469	0.0179634	0.061857		4.80858	1.37024	2.56515	1.19984		0.694	2.20424	0.450925		1.8484	0.525429		0.450144	-1.38179	0.498839	0.302573		0.694	1.57805	0.590923		1.11821	0.450144	1.11621	0.452665		0.694	-0.000898391	0.00308837
0.695	0.695	0.690813	0.716229		0.695	0.422935	0.422826	-1.53667	-1.6164		0.695	0.0120505	0.0179715		0.0120505	0.0179715	0.0618615		4.80803	1.37216	2.5683	1.20178		0.695	2.2005	0.450812		1.8488	0.525876		0.45079	-1.3802	0.499295	0.302867		0.695	1.57678	0.590643		1.1198	0.45079	1.11779	0.453301		0.695	-0.000908715	0.00308256
0.696	0.696	0.69181	0.717237		0.696	0.423504	0.423426	-1.536	-1.61518		0.696	0.012054	0.0179796		0.012054	0.0179796	0.0618777		4.80748	1.37409	2.57144	1.20372		0.696	2.19677	0.450698		1.8492	0.526323		0.451436	-1.37862	0.499751	0.30316		0.696	1.5755	0.590363		1.12138	0.451436	1.11937	0.453938		0.696	-0.000918867	0.00307649
0.697	0.697	0.692807	0.718245		0.697	0.424073	0.424026	-1.53533	-1.61398		0.697	0.0120575	0.0179876		0.0120575	0.0179876	0.0619062		4.80693	1.37601	2.57458	1.20567		0.697	2.19303	0.450582		1.8496	0.526771		0.452082	-1.37704	0.500206	0.303453		0.697	1.57422	0.590083		1.12296	0.452082	1.12094	0.454574		0.697	-0.000928745	0.00307056
0.698	0.698	0.693803	0.719253		0.698	0.424642	0.424626	-1.53467	-1.61277		0.698	0.0120609	0.0179956		0.0120609	0.0179956	0.061947		4.80638	1.37793	2.57773	1.20762		0.698	2.18929	0.450465		1.85	0.527218		0.452728	-1.37545	0.50066	0.303746		0.698	1.57294	0.589804		1.12455	0.452728	1.12252	0.455212		0.698	-0.000938237	0.00306508
0.699	0.699	0.6948	0.720261		0.699	0.425211	0.425225	-1.534	-1.61157		0.699	0.0120642	0.0180036		0.0120642	0.0180036	0.0619958		4.80583	1.37986	2.58087	1.20956		0.699	2.18555	0.450347		1.8504	0.527666		0.453374	-1.37387	0.501114	0.304039		0.699	1.57166	0.589525		1.12613	0.453374	1.1241	0.45585		0.699	-0.000947611	0.00306051
0.7	0.7	0.695797	0.721269		0.7	0.425779	0.425824	-1.53333	-1.61037		0.7	0.0120675	0.0180115		0.0120675	0.0180115	0.0620402		4.80528	1.38178	2.58401	1.21152		0.7	2.18181	0.450227		1.8508	0.528114		0.454019	-1.37229	0.501567	0.304332		0.7	1.57038	0.589248		1.12771	0.454019	1.12567	0.456488		0.7	-0.000956967	0.00305647
0.701	0.701	0.696794	0.722277		0.701	0.426348	0.426422	-1.53267	-1.60917		0.701	0.0120707	0.0180193		0.0120707	0.0180193	0.0620773		4.80472	1.3837	2.58715	1.21347		0.701	2.17808	0.450107		1.8512	0.528563		0.454665	-1.3707	0.502019	0.304624		0.701	1.5691	0.58897		1.1293	0.454665	1.12725	0.457127		0.701	-0.000966179	0.00305302
0.702	0.702	0.69779	0.723285		0.702	0.426916	0.427021	-1.532	-1.60797		0.702	0.0120738	0.018027		0.0120738	0.018027	0.0621049		4.80417	1.38562	2.59029	1.21542		0.702	2.17434	0.449984		1.8516	0.529012		0.455311	-1.36912	0.502471	0.304916		0.702	1.56782	0.588694		1.13088	0.455311	1.12882	0.457767		0.702	-0.000975165	0.00305018
0.703	0.703	0.698787	0.724292		0.703	0.427484	0.427619	-1.53133	-1.60678		0.703	0.0120768	0.0180348		0.0120768	0.0180348	0.0621261		4.80362	1.38754	2.59343	1.21738		0.703	2.1706	0.449861		1.852	0.529461		0.455957	-1.36754	0.502922	0.305209		0.703	1.56654	0.588418		1.13246	0.455957	1.1304	0.458407		0.703	-0.000983635	0.00304796
0.704	0.704	0.699784	0.7253		0.704	0.428052	0.428216	-1.53067	-1.6056		0.704	0.0120798	0.0180425		0.0120798	0.0180425	0.0621495		4.80306	1.38946	2.59657	1.21933		0.704	2.16686	0.449737		1.8524	0.52991		0.456603	-1.36596	0.503373	0.305501		0.704	1.56526	0.588142		1.13404	0.456603	1.13198	0.459049		0.704	-0.000991397	0.0030468
0.705	0.705	0.70078	0.726307		0.705	0.42862	0.428813	-1.53	-1.60441		0.705	0.0120827	0.0180501		0.0120827	0.0180501	0.0621763		4.8025	1.39139	2.59971	1.22129		0.705	2.16312	0.449611		1.8528	0.530359		0.457248	-1.36437	0.503823	0.305794		0.705	1.56398	0.587867		1.13563	0.457248	1.13355	0.459692		0.705	-0.000998757	0.00304682
0.706	0.706	0.701777	0.727315		0.706	0.429187	0.42941	-1.52933	-1.60323		0.706	0.0120856	0.0180577		0.0120856	0.0180577	0.0622078		4.80195	1.39331	2.60285	1.22325		0.706	2.15938	0.449484		1.8532	0.530809		0.457894	-1.36279	0.504273	0.306087		0.706	1.5627	0.587592		1.13721	0.457894	1.13513	0.460336		0.706	-0.00100594	0.00304782
0.707	0.707	0.702774	0.728322		0.707	0.429755	0.430007	-1.52867	-1.60206		0.707	0.0120883	0.0180653		0.0120883	0.0180653	0.0622437		4.80139	1.39523	2.60599	1.22521		0.707	2.15564	0.449356		1.8536	0.531259		0.45854	-1.36121	0.504722	0.306379		0.707	1.56142	0.587319		1.13879	0.45854	1.1367	0.46098		0.707	-0.00101333	0.0030497
0.708	0.708	0.70377	0.729329		0.708	0.430322	0.430603	-1.528	-1.60088		0.708	0.012091	0.0180728		0.012091	0.0180728	0.0622823		4.80083	1.39715	2.60913	1.22718		0.708	2.15189	0.449227		1.854	0.531709		0.459185	-1.35963	0.505169	0.306671		0.708	1.56014	0.587046		1.14037	0.459185	1.13828	0.461625		0.708	-0.0010211	0.0030517
0.709	0.709	0.704767	0.730336		0.709	0.430889	0.431199	-1.52733	-1.59971		0.709	0.0120936	0.0180802		0.0120936	0.0180802	0.0623227		4.80027	1.39907	2.61227	1.22914		0.709	2.14815	0.449096		1.8544	0.532159		0.459831	-1.35804	0.505616	0.306962		0.709	1.55886	0.586773		1.14196	0.459831	1.13985	0.462269		0.709	-0.00102942	0.0030534
0.71	0.71	0.705763	0.731343		0.71	0.431456	0.431795	-1.52667	-1.59854		0.71	0.0120962	0.0180876		0.0120962	0.0180876	0.0623633		4.79971	1.40099	2.6154	1.23111		0.71	2.14441	0.448965		1.8548	0.53261		0.460477	-1.35646	0.506062	0.307252		0.71	1.55757	0.586502		1.14354	0.460477	1.14142	0.462912		0.71	-0.00103829	0.00305397
0.711	0.711	0.70676	0.73235		0.711	0.432023	0.43239	-1.526	-1.59738		0.711	0.0120986	0.018095		0.0120986	0.018095	0.0624063		4.79915	1.40291	2.61854	1.23308		0.711	2.14066	0.448832		1.8552	0.533061		0.461122	-1.35488	0.506507	0.307541		0.711	1.55629	0.58623		1.14512	0.461122	1.143	0.463553		0.711	-0.00104754	0.00305298
0.712	0.712	0.707756	0.733357		0.712	0.432589	0.432985	-1.52533	-1.59622		0.712	0.012101	0.0181023		0.012101	0.0181023	0.0624442		4.79859	1.40483	2.62168	1.23505		0.712	2.13692	0.448698		1.8556	0.533512		0.461768	-1.3533	0.506952	0.307829		0.712	1.555	0.585959		1.1467	0.461768	1.14457	0.464193		0.712	-0.00105674	0.00305027
0.713	0.713	0.708753	0.734364		0.713	0.433156	0.43358	-1.52467	-1.59506		0.713	0.0121034	0.0181095		0.0121034	0.0181095	0.0624782		4.79803	1.40675	2.62482	1.23702		0.713	2.13317	0.448564		1.856	0.533964		0.462414	-1.35172	0.507396	0.308117		0.713	1.55372	0.585687		1.14828	0.462414	1.14615	0.464831		0.713	-0.00106589	0.00304651
0.714	0.714	0.70975	0.73537		0.714	0.433722	0.434174	-1.524	-1.5939		0.714	0.0121056	0.0181166		0.0121056	0.0181166	0.0625067		4.79746	1.40867	2.62796	1.239		0.714	2.12943	0.448428		1.8564	0.534415		0.463059	-1.35013	0.50784	0.308404		0.714	1.55243	0.585416		1.14987	0.463059	1.14772	0.465469		0.714	-0.0010752	0.00304209
0.715	0.715	0.710746	0.736377		0.715	0.434288	0.434768	-1.52333	-1.59275		0.715	0.0121079	0.0181238		0.0121079	0.0181238	0.0625329		4.7969	1.41058	2.6311	1.24098		0.715	2.12568	0.448291		1.8568	0.534867		0.463705	-1.34855	0.508283	0.30869		0.715	1.55114	0.585146		1.15145	0.463705	1.14929	0.466107		0.715	-0.00108497	0.00303735
0.716	0.716	0.711743	0.737384		0.716	0.434854	0.435362	-1.52267	-1.5916		0.716	0.01211	0.0181308		0.01211	0.0181308	0.0625641		4.79634	1.4125	2.63424	1.24296		0.716	2.12193	0.448153		1.8572	0.535319		0.464351	-1.34697	0.508725	0.308976		0.716	1.54986	0.584877		1.15303	0.464351	1.15087	0.466744		0.716	-0.00109495	0.00303216
0.717	0.717	0.712739	0.73839		0.717	0.43542	0.435955	-1.522	-1.59045		0.717	0.0121121	0.0181379		0.0121121	0.0181379	0.0626102		4.79577	1.41442	2.63737	1.24494		0.717	2.11818	0.448014		1.8576	0.535772		0.464996	-1.34539	0.509166	0.309262		0.717	1.54857	0.584607		1.15461	0.464996	1.15244	0.467381		0.717	-0.00110498	0.00302702
0.718	0.718	0.713736	0.739396		0.718	0.435985	0.436548	-1.52133	-1.58931		0.718	0.0121141	0.0181449		0.0121141	0.0181449	0.0626701		4.7952	1.41634	2.64051	1.24692		0.718	2.11443	0.447874		1.858	0.536225		0.465642	-1.34381	0.509607	0.309547		0.718	1.54728	0.584339		1.15619	0.465642	1.15402	0.468018		0.718	-0.00111475	0.00302191
0.719	0.719	0.714732	0.740403		0.719	0.436551	0.437141	-1.52067	-1.58817		0.719	0.012116	0.0181517		0.012116	0.0181517	0.0627338		4.79464	1.41826	2.64365	1.2489		0.719	2.11068	0.447732		1.8584	0.536678		0.466287	-1.34223	0.510047	0.309832		0.719	1.54599	0.58407		1.15777	0.466287	1.15559	0.468656		0.719	-0.00112395	0.0030174
0.72	0.72	0.715729	0.741409		0.72	0.437116	0.437734	-1.52	-1.58703		0.72	0.0121179	0.0181585		0.0121179	0.0181585	0.0627932		4.79407	1.42018	2.64679	1.25089		0.72	2.10692	0.44759		1.8588	0.537131		0.466933	-1.34065	0.510487	0.310117		0.72	1.5447	0.583802		1.15935	0.466933	1.15716	0.469295		0.72	-0.00113262	0.00301395
0.721	0.721	0.716725	0.742415		0.721	0.437681	0.438326	-1.51933	-1.5859		0.721	0.0121197	0.0181652		0.0121197	0.0181652	0.0628403		4.7935	1.42209	2.64993	1.25288		0.721	2.10317	0.447447		1.8592	0.537584		0.467579	-1.33907	0.510927	0.310403		0.721	1.54341	0.583535		1.16093	0.467579	1.15874	0.469935		0.721	-0.0011411	0.00301164
0.722	0.722	0.717722	0.743421		0.722	0.438246	0.438917	-1.51867	-1.58477		0.722	0.0121214	0.0181719		0.0121214	0.0181719	0.0628763		4.79293	1.42401	2.65307	1.25487		0.722	2.09941	0.447303		1.8596	0.538038		0.468224	-1.33749	0.511365	0.310688		0.722	1.54212	0.583268		1.16251	0.468224	1.16031	0.470576		0.722	-0.00114993	0.00301008
0.723	0.723	0.718718	0.744426		0.723	0.43881	0.439509	-1.518	-1.58364		0.723	0.0121231	0.0181785		0.0121231	0.0181785	0.0629023		4.79236	1.42593	2.65621	1.25687		0.723	2.09565	0.447158		1.86	0.538492		0.46887	-1.33591	0.511802	0.310972		0.723	1.54083	0.583003		1.16409	0.46887	1.16188	0.471216		0.723	-0.00115905	0.00300843
0.724	0.724	0.719715	0.745432		0.724	0.439375	0.4401	-1.51733	-1.58251		0.724	0.0121246	0.018185		0.0121246	0.018185	0.0629246		4.79179	1.42784	2.65935	1.25886		0.724	2.09189	0.447012		1.8604	0.538946		0.469515	-1.33433	0.512239	0.311256		0.724	1.53954	0.582737		1.16567	0.469515	1.16346	0.471857		0.724	-0.00116813	0.00300663
0.725	0.725	0.720711	0.746438		0.725	0.439939	0.440691	-1.51667	-1.58139		0.725	0.0121261	0.0181915		0.0121261	0.0181915	0.0629527		4.79122	1.42976	2.6625	1.26086		0.725	2.08813	0.446865		1.8608	0.539401		0.470161	-1.33275	0.512676	0.31154		0.725	1.53825	0.582472		1.16725	0.470161	1.16503	0.472497		0.725	-0.00117654	0.00300478
0.726	0.726	0.721708	0.747443		0.726	0.440503	0.441282	-1.516	-1.58027		0.726	0.0121276	0.018198		0.0121276	0.018198	0.062988		4.79065	1.43168	2.66564	1.26286		0.726	2.08437	0.446717		1.8612	0.539855		0.470806	-1.33117	0.513112	0.311824		0.726	1.53696	0.582207		1.16883	0.470806	1.1666	0.473139		0.726	-0.0011846	0.00300382
0.727	0.727	0.722704	0.748449		0.727	0.441067	0.441872	-1.51533	-1.57915		0.727	0.0121289	0.0182044		0.0121289	0.0182044	0.0630304		4.79007	1.43359	2.66878	1.26486		0.727	2.08061	0.446568		1.8616	0.540311		0.471452	-1.32959	0.513547	0.312107		0.727	1.53567	0.581943		1.17041	0.471452	1.16817	0.473781		0.727	-0.00119255	0.00300319
0.728	0.728	0.7237	0.749454		0.728	0.441631	0.442462	-1.51467	-1.57804		0.728	0.0121303	0.0182108		0.0121303	0.0182108	0.0630781		4.7895	1.43551	2.67192	1.26687		0.728	2.07684	0.446419		1.862	0.540766		0.472097	-1.32801	0.513982	0.31239		0.728	1.53437	0.58168		1.17199	0.472097	1.16975	0.474423		0.728	-0.00120055	0.0030031
0.729	0.729	0.724697	0.75046		0.729	0.442195	0.443052	-1.514	-1.57693		0.729	0.0121315	0.0182171		0.0121315	0.0182171	0.063128		4.78893	1.43743	2.67507	1.26888		0.729	2.07308	0.446268		1.8624	0.541221		0.472742	-1.32643	0.514416	0.312673		0.729	1.53308	0.581417		1.17357	0.472742	1.17132	0.475065		0.729	-0.00120876	0.00300326
0.73	0.73	0.725693	0.751465		0.73	0.442758	0.443641	-1.51333	-1.57582		0.73	0.0121327	0.0182233		0.0121327	0.0182233	0.0631785		4.78835	1.43934	2.67821	1.27089		0.73	2.06931	0.446116		1.8628	0.541677		0.473388	-1.32485	0.514849	0.312956		0.73	1.53179	0.581154		1.17515	0.473388	1.17289	0.475708		0.73	-0.00121729	0.00300339
0.731	0.731	0.72669	0.75247		0.731	0.443322	0.44423	-1.51267	-1.57471		0.731	0.0121338	0.0182294		0.0121338	0.0182294	0.0632272		4.78777	1.44126	2.68136	1.2729		0.731	2.06554	0.445964		1.8632	0.542133		0.474033	-1.32327	0.515281	0.313237		0.731	1.53049	0.580893		1.17673	0.474033	1.17446	0.476349		0.731	-0.00122621	0.00300304
0.732	0.732	0.727686	0.753475		0.732	0.443885	0.444819	-1.512	-1.57361		0.732	0.0121349	0.0182355		0.0121349	0.0182355	0.0632745		4.7872	1.44317	2.6845	1.27491		0.732	2.06177	0.445811		1.8636	0.54259		0.474679	-1.32169	0.515712	0.313518		0.732	1.5292	0.580631		1.17831	0.474679	1.17603	0.47699		0.732	-0.00123536	0.00300178
0.733	0.733	0.728683	0.75448		0.733	0.444448	0.445407	-1.51133	-1.57251		0.733	0.0121359	0.0182415		0.0121359	0.0182415	0.0633098		4.78662	1.44509	2.68765	1.27693		0.733	2.05799	0.445657		1.864	0.543046		0.475324	-1.32011	0.516143	0.313798		0.733	1.5279	0.580371		1.17989	0.475324	1.1776	0.47763		0.733	-0.0012448	0.00299963
0.734	0.734	0.729679	0.755485		0.734	0.44501	0.445995	-1.51067	-1.57141		0.734	0.0121368	0.0182475		0.0121368	0.0182475	0.0633364		4.78604	1.447	2.6908	1.27895		0.734	2.05422	0.445501		1.8644	0.543503		0.47597	-1.31853	0.516573	0.314078		0.734	1.52661	0.58011		1.18147	0.47597	1.17918	0.478269		0.734	-0.00125425	0.00299632
0.735	0.735	0.730676	0.75649		0.735	0.445573	0.446583	-1.51	-1.57032		0.735	0.0121377	0.0182534		0.0121377	0.0182534	0.0633523		4.78546	1.44891	2.69395	1.28097		0.735	2.05044	0.445346		1.8648	0.54396		0.476615	-1.31695	0.517003	0.314357		0.735	1.52531	0.579849		1.18305	0.476615	1.18075	0.478907		0.735	-0.00126331	0.00299242
0.736	0.736	0.731672	0.757494		0.736	0.446135	0.447171	-1.50933	-1.56923		0.736	0.0121385	0.0182593		0.0121385	0.0182593	0.063364		4.78488	1.45083	2.6971	1.28299		0.736	2.04666	0.445189		1.8652	0.544418		0.47726	-1.31537	0.517433	0.314636		0.736	1.52401	0.579589		1.18463	0.47726	1.18232	0.479546		0.736	-0.00127217	0.00298883
0.737	0.737	0.732668	0.758499		0.737	0.446698	0.447758	-1.50867	-1.56814		0.737	0.0121392	0.0182651		0.0121392	0.0182651	0.0633813		4.7843	1.45274	2.70025	1.28502		0.737	2.04288	0.445031		1.8656	0.544875		0.477906	-1.31379	0.517862	0.314915		0.737	1.52272	0.579329		1.18621	0.477906	1.18389	0.480185		0.737	-0.00128079	0.00298564
0.738	0.738	0.733665	0.759504		0.738	0.44726	0.448345	-1.508	-1.56705		0.738	0.0121398	0.018271		0.0121398	0.018271	0.0634174		4.78372	1.45466	2.7034	1.28705		0.738	2.0391	0.444873		1.866	0.545333		0.478551	-1.31222	0.518291	0.315194		0.738	1.52142	0.57907		1.18778	0.478551	1.18546	0.480825		0.738	-0.00128902	0.00298338
0.739	0.739	0.734661	0.760508		0.739	0.447822	0.448931	-1.50733	-1.56597		0.739	0.0121404	0.0182767		0.0121404	0.0182767	0.0634707		4.78314	1.45657	2.70655	1.28908		0.739	2.03532	0.444714		1.8664	0.545792		0.479196	-1.31064	0.518719	0.315473		0.739	1.52012	0.578812		1.18936	0.479196	1.18703	0.481466		0.739	-0.00129705	0.0029823
0.74	0.74	0.735657	0.761513		0.74	0.448383	0.449518	-1.50667	-1.56489		0.74	0.0121409	0.0182824		0.0121409	0.0182824	0.0635311		4.78255	1.45848	2.7097	1.29111		0.74	2.03153	0.444554		1.8668	0.54625		0.479842	-1.30906	0.519146	0.315752		0.74	1.51882	0.578553		1.19094	0.479842	1.1886	0.482108		0.74	-0.00130483	0.00298199
0.741	0.741	0.736654	0.762517		0.741	0.448945	0.450104	-1.506	-1.56381		0.741	0.0121414	0.0182881		0.0121414	0.0182881	0.0635882		4.78197	1.4604	2.71285	1.29315		0.741	2.02774	0.444393		1.8672	0.546709		0.480487	-1.30748	0.519573	0.31603		0.741	1.51753	0.578296		1.19252	0.480487	1.19018	0.482751		0.741	-0.00131257	0.00298259
0.742	0.742	0.73765	0.763521		0.742	0.449506	0.450689	-1.50533	-1.56273		0.742	0.0121418	0.0182936		0.0121418	0.0182936	0.0636334		4.78139	1.46231	2.71601	1.29519		0.742	2.02395	0.444231		1.8676	0.547168		0.481132	-1.3059	0.519999	0.316309		0.742	1.51623	0.578039		1.1941	0.481132	1.19175	0.483394		0.742	-0.00132055	0.00298347
0.743	0.743	0.738646	0.764525		0.743	0.450067	0.451275	-1.50467	-1.56166		0.743	0.0121421	0.0182991		0.0121421	0.0182991	0.0636659		4.7808	1.46422	2.71916	1.29723		0.743	2.02016	0.444069		1.868	0.547627		0.481777	-1.30432	0.520424	0.316586		0.743	1.51493	0.577783		1.19568	0.481777	1.19332	0.484037		0.743	-0.00132884	0.00298413
0.744	0.744	0.739643	0.765529		0.744	0.450628	0.45186	-1.504	-1.56059		0.744	0.0121424	0.0183045		0.0121424	0.0183045	0.0636866		4.78021	1.46613	2.72232	1.29927		0.744	2.01636	0.443906		1.8684	0.548087		0.482423	-1.30275	0.520848	0.316864		0.744	1.51363	0.577527		1.19725	0.482423	1.19489	0.484679		0.744	-0.00133714	0.00298419
0.745	0.745	0.740639	0.766533		0.745	0.451189	0.452444	-1.50333	-1.55952		0.745	0.0121426	0.0183099		0.0121426	0.0183099	0.0637008		4.77963	1.46804	2.72548	1.30132		0.745	2.01257	0.443742		1.8688	0.548547		0.483068	-1.30117	0.521272	0.31714		0.745	1.51233	0.577271		1.19883	0.483068	1.19646	0.485321		0.745	-0.00134522	0.00298391
0.746	0.746	0.741635	0.767537		0.746	0.45175	0.453029	-1.50267	-1.55846		0.746	0.0121427	0.0183152		0.0121427	0.0183152	0.0637191		4.77904	1.46996	2.72864	1.30337		0.746	2.00877	0.443577		1.8692	0.549007		0.483713	-1.29959	0.521696	0.317417		0.746	1.51103	0.577016		1.20041	0.483713	1.19803	0.485962		0.746	-0.00135322	0.00298354
0.747	0.747	0.742632	0.768541		0.747	0.45231	0.453613	-1.502	-1.55739		0.747	0.0121428	0.0183206		0.0121428	0.0183206	0.0637446		4.77845	1.47187	2.7318	1.30542		0.747	2.00497	0.443412		1.8696	0.549467		0.484358	-1.29801	0.522118	0.317693		0.747	1.50973	0.576761		1.20199	0.484358	1.1996	0.486604		0.747	-0.00136128	0.00298308
0.748	0.748	0.743628	0.769545		0.748	0.45287	0.454197	-1.50133	-1.55633		0.748	0.0121429	0.0183259		0.0121429	0.0183259	0.0637777		4.77786	1.47378	2.73496	1.30748		0.748	2.00116	0.443246		1.87	0.549928		0.485004	-1.29644	0.522541	0.317968		0.748	1.50843	0.576507		1.20356	0.485004	1.20117	0.487246		0.748	-0.00136932	0.00298256
0.749	0.749	0.744624	0.770548		0.749	0.453431	0.454781	-1.50067	-1.55528		0.749	0.0121428	0.0183311		0.0121428	0.0183311	0.0638171		4.77727	1.47569	2.73812	1.30954		0.749	1.99736	0.443079		1.8704	0.550389		0.485649	-1.29486	0.522962	0.318243		0.749	1.50713	0.576253		1.20514	0.485649	1.20274	0.487888		0.749	-0.00137737	0.00298222
0.75	0.75	0.74562	0.771552		0.75	0.45399	0.455364	-1.5	-1.55422		0.75	0.0121428	0.0183363		0.0121428	0.0183363	0.0638595		4.77668	1.4776	2.74128	1.3116		0.75	1.99355	0.442911		1.8708	0.55085		0.486294	-1.29328	0.523383	0.318518		0.75	1.50582	0.576		1.20672	0.486294	1.20431	0.488529		0.75	-0.00138533	0.00298197
0.751	0.751	0.746617	0.772555		0.751	0.45455	0.455947	-1.49933	-1.55317		0.751	0.0121426	0.0183414		0.0121426	0.0183414	0.063903		4.77609	1.47951	2.74444	1.31366		0.751	1.98974	0.442743		1.8712	0.551312		0.486939	-1.29171	0.523803	0.318793		0.751	1.50452	0.575747		1.20829	0.486939	1.20588	0.489172		0.751	-0.001393	0.002982
0.752	0.752	0.747613	0.773559		0.752	0.45511	0.45653	-1.49867	-1.55212		0.752	0.0121424	0.0183465		0.0121424	0.0183465	0.0639356		4.7755	1.48142	2.74761	1.31572		0.752	1.98593	0.442574		1.8716	0.551774		0.487584	-1.29013	0.524223	0.319067		0.752	1.50322	0.575495		1.20987	0.487584	1.20745	0.489815		0.752	-0.00140037	0.00298261
0.753	0.753	0.748609	0.774562		0.753	0.455669	0.457112	-1.498	-1.55107		0.753	0.0121421	0.0183515		0.0121421	0.0183515	0.0639581		4.77491	1.48333	2.75078	1.31779		0.753	1.98212	0.442404		1.872	0.552236		0.48823	-1.28855	0.524642	0.319342		0.753	1.50191	0.575243		1.21145	0.48823	1.20901	0.490458		0.753	-0.00140768	0.00298386
0.754	0.754	0.749605	0.775565		0.754	0.456228	0.457694	-1.49733	-1.55003		0.754	0.0121417	0.0183565		0.0121417	0.0183565	0.0639689		4.77431	1.48524	2.75394	1.31986		0.754	1.9783	0.442234		1.8724	0.552698		0.488875	-1.28698	0.52506	0.319616		0.754	1.50061	0.574992		1.21302	0.488875	1.21058	0.491102		0.754	-0.00141519	0.00298541
0.755	0.755	0.750602	0.776569		0.755	0.456787	0.458276	-1.49667	-1.54898		0.755	0.0121413	0.0183614		0.0121413	0.0183614	0.0639734		4.77372	1.48715	2.75711	1.32194		0.755	1.97448	0.442062		1.8728	0.553161		0.48952	-1.2854	0.525477	0.319889		0.755	1.49931	0.574741		1.2146	0.48952	1.21215	0.491745		0.755	-0.00142307	0.00298688
0.756	0.756	0.751598	0.777572		0.756	0.457346	0.458858	-1.496	-1.54794		0.756	0.0121408	0.0183664		0.0121408	0.0183664	0.0639792		4.77312	1.48906	2.76028	1.32401		0.756	1.97066	0.441891		1.8732	0.553624		0.490165	-1.28382	0.525894	0.320161		0.756	1.498	0.574491		1.21618	0.490165	1.21372	0.492388		0.756	-0.00143147	0.00298778
0.757	0.757	0.752594	0.778575		0.757	0.457905	0.459439	-1.49533	-1.54691		0.757	0.0121403	0.0183713		0.0121403	0.0183713	0.0639957		4.77253	1.49097	2.76345	1.32609		0.757	1.96684	0.441718		1.8736	0.554087		0.49081	-1.28225	0.52631	0.320433		0.757	1.49669	0.574242		1.21775	0.49081	1.21529	0.493029		0.757	-0.00144021	0.00298751
0.758	0.758	0.75359	0.779578		0.758	0.458463	0.46002	-1.49467	-1.54587		0.758	0.0121398	0.0183762		0.0121398	0.0183762	0.0640237		4.77193	1.49288	2.76663	1.32818		0.758	1.96301	0.441545		1.874	0.55455		0.491455	-1.28067	0.526725	0.320704		0.758	1.49539	0.573992		1.21933	0.491455	1.21686	0.49367		0.758	-0.00144899	0.00298609
0.759	0.759	0.754586	0.780581		0.759	0.459022	0.4606	-1.494	-1.54484		0.759	0.0121392	0.0183811		0.0121392	0.0183811	0.0640532		4.77133	1.49479	2.7698	1.33026		0.759	1.95918	0.441371		1.8744	0.555014		0.4921	-1.2791	0.52714	0.320975		0.759	1.49408	0.573743		1.2209	0.4921	1.21843	0.494309		0.759	-0.00145734	0.00298384
0.76	0.76	0.755582	0.781584		0.76	0.45958	0.461181	-1.49333	-1.54381		0.76	0.0121385	0.0183859		0.0121385	0.0183859	0.0640802		4.77073	1.4967	2.77298	1.33235		0.76	1.95535	0.441196		1.8748	0.555478		0.492745	-1.27752	0.527555	0.321245		0.76	1.49277	0.573494		1.22248	0.492745	1.22	0.49495		0.76	-0.00146501	0.00298182
0.761	0.761	0.756579	0.782587		0.761	0.460138	0.461761	-1.49267	-1.54278		0.761	0.0121377	0.0183907		0.0121377	0.0183907	0.0641011		4.77013	1.4986	2.77615	1.33444		0.761	1.95152	0.441021		1.8752	0.555943		0.49339	-1.27594	0.52797	0.321516		0.761	1.49146	0.573245		1.22406	0.49339	1.22156	0.495591		0.761	-0.00147231	0.00298093
0.762	0.762	0.757575	0.78359		0.762	0.460696	0.462341	-1.492	-1.54176		0.762	0.0121369	0.0183954		0.0121369	0.0183954	0.0641158		4.76953	1.50051	2.77933	1.33653		0.762	1.94768	0.440845		1.8756	0.556407		0.494035	-1.27437	0.528384	0.321787		0.762	1.49016	0.572997		1.22563	0.494035	1.22313	0.496233		0.762	-0.00147969	0.00298111
0.763	0.763	0.758571	0.784592		0.763	0.461253	0.46292	-1.49133	-1.54073		0.763	0.0121361	0.0184001		0.0121361	0.0184001	0.0641315		4.76893	1.50242	2.78251	1.33863		0.763	1.94384	0.440668		1.876	0.556872		0.49468	-1.27279	0.528797	0.322057		0.763	1.48885	0.572749		1.22721	0.49468	1.2247	0.496876		0.763	-0.00148738	0.00298194
0.764	0.764	0.759567	0.785595		0.764	0.461811	0.463499	-1.49067	-1.53971		0.764	0.0121352	0.0184048		0.0121352	0.0184048	0.0641582		4.76833	1.50433	2.78569	1.34073		0.764	1.94	0.440491		1.8764	0.557338		0.495325	-1.27122	0.529209	0.322327		0.764	1.48754	0.572503		1.22878	0.495325	1.22627	0.497519		0.764	-0.00149517	0.00298296
0.765	0.765	0.760563	0.786598		0.765	0.462368	0.464078	-1.49	-1.53869		0.765	0.0121342	0.0184095		0.0121342	0.0184095	0.0641952		4.76773	1.50623	2.78887	1.34283		0.765	1.93616	0.440313		1.8768	0.557803		0.49597	-1.26964	0.52962	0.322597		0.765	1.48623	0.572256		1.23036	0.49597	1.22784	0.498162		0.765	-0.00150302	0.00298418
0.766	0.766	0.761559	0.7876		0.766	0.462925	0.464657	-1.48933	-1.53768		0.766	0.0121331	0.018414		0.0121331	0.018414	0.0642341		4.76713	1.50814	2.79205	1.34494		0.766	1.93232	0.440134		1.8772	0.558269		0.496615	-1.26807	0.530031	0.322866		0.766	1.48492	0.572011		1.23193	0.496615	1.2294	0.498805		0.766	-0.00151122	0.00298515
0.767	0.767	0.762555	0.788603		0.767	0.463482	0.465235	-1.48867	-1.53666		0.767	0.012132	0.0184186		0.012132	0.0184186	0.0642692		4.76652	1.51005	2.79524	1.34704		0.767	1.92847	0.439955		1.8776	0.558735		0.49726	-1.26649	0.530441	0.323134		0.767	1.48361	0.571765		1.23351	0.49726	1.23097	0.499447		0.767	-0.00151944	0.00298521
0.768	0.768	0.763551	0.789605		0.768	0.464038	0.465813	-1.488	-1.53565		0.768	0.0121309	0.0184231		0.0121309	0.0184231	0.0642965		4.76592	1.51195	2.79842	1.34915		0.768	1.92462	0.439775		1.878	0.559202		0.497905	-1.26492	0.530851	0.323402		0.768	1.4823	0.57152		1.23508	0.497905	1.23254	0.500088		0.768	-0.00152771	0.00298483
0.769	0.769	0.764547	0.790607		0.769	0.464595	0.466391	-1.48733	-1.53464		0.769	0.0121296	0.0184275		0.0121296	0.0184275	0.0643153		4.76531	1.51386	2.80161	1.35127		0.769	1.92076	0.439594		1.8784	0.559669		0.49855	-1.26334	0.531261	0.32367		0.769	1.48099	0.571275		1.23666	0.49855	1.2341	0.500729		0.769	-0.00153592	0.00298375
0.77	0.77	0.765543	0.791609		0.77	0.465151	0.466969	-1.48667	-1.53363		0.77	0.0121284	0.0184319		0.0121284	0.0184319	0.0643278		4.76471	1.51577	2.8048	1.35338		0.77	1.91691	0.439413		1.8788	0.560136		0.499195	-1.26177	0.531669	0.323937		0.77	1.47968	0.57103		1.23823	0.499195	1.23567	0.50137		0.77	-0.00154389	0.00298252
0.771	0.771	0.766539	0.792612		0.771	0.465707	0.467546	-1.486	-1.53263		0.771	0.012127	0.0184363		0.012127	0.0184363	0.0643362		4.7641	1.51767	2.80799	1.3555		0.771	1.91305	0.439231		1.8792	0.560603		0.49984	-1.26019	0.532078	0.324204		0.771	1.47836	0.570786		1.23981	0.49984	1.23724	0.502011		0.771	-0.00155147	0.00298158
0.772	0.772	0.767535	0.793614		0.772	0.466263	0.468123	-1.48533	-1.53163		0.772	0.0121257	0.0184407		0.0121257	0.0184407	0.0643472		4.76349	1.51958	2.81118	1.35763		0.772	1.90919	0.439049		1.8796	0.561071		0.500485	-1.25862	0.532486	0.324471		0.772	1.47705	0.570542		1.24138	0.500485	1.23881	0.502653		0.772	-0.00155883	0.00298151
0.773	0.773	0.768531	0.794616		0.773	0.466819	0.468699	-1.48467	-1.53063		0.773	0.0121242	0.018445		0.0121242	0.018445	0.0643573		4.76289	1.52148	2.81437	1.35975		0.773	1.90533	0.438865		1.88	0.561539		0.50113	-1.25705	0.532893	0.324738		0.773	1.47574	0.570299		1.24295	0.50113	1.24037	0.503295		0.773	-0.00156628	0.00298213
0.774	0.774	0.769526	0.795618		0.774	0.467374	0.469276	-1.484	-1.52963		0.774	0.0121228	0.0184494		0.0121228	0.0184494	0.0643674		4.76228	1.52339	2.81756	1.36188		0.774	1.90146	0.438682		1.8804	0.562007		0.501775	-1.25547	0.5333	0.325004		0.774	1.47443	0.570057		1.24453	0.501775	1.24194	0.503938		0.774	-0.00157421	0.0029831
0.775	0.775	0.770522	0.79662		0.775	0.46793	0.469852	-1.48333	-1.52863		0.775	0.0121213	0.0184537		0.0121213	0.0184537	0.0643764		4.76167	1.52529	2.82076	1.36401		0.775	1.89759	0.438497		1.8808	0.562476		0.502419	-1.2539	0.533705	0.32527		0.775	1.47311	0.569815		1.2461	0.502419	1.24351	0.50458		0.775	-0.00158268	0.00298357
0.776	0.776	0.771518	0.797622		0.776	0.468485	0.470427	-1.48267	-1.52764		0.776	0.0121197	0.018458		0.0121197	0.018458	0.0643841		4.76106	1.5272	2.82395	1.36615		0.776	1.89372	0.438312		1.8812	0.562945		0.503064	-1.25233	0.53411	0.325535		0.776	1.4718	0.569573		1.24767	0.503064	1.24507	0.505221		0.776	-0.00159152	0.00298315
0.777	0.777	0.772514	0.798624		0.777	0.46904	0.471003	-1.482	-1.52665		0.777	0.012118	0.0184622		0.012118	0.0184622	0.0643972		4.76045	1.5291	2.82715	1.36828		0.777	1.88985	0.438127		1.8816	0.563414		0.503709	-1.25075	0.534514	0.325799		0.777	1.47048	0.569332		1.24925	0.503709	1.24664	0.505861		0.777	-0.00160044	0.00298156
0.778	0.778	0.77351	0.799625		0.778	0.469595	0.471578	-1.48133	-1.52566		0.778	0.0121163	0.0184665		0.0121163	0.0184665	0.064424		4.75983	1.53101	2.83035	1.37042		0.778	1.88598	0.43794		1.882	0.563883		0.504354	-1.24918	0.534918	0.326062		0.778	1.46917	0.569091		1.25082	0.504354	1.2482	0.5065		0.778	-0.00160915	0.00297908
0.779	0.779	0.774506	0.800627		0.779	0.470149	0.472153	-1.48067	-1.52467		0.779	0.0121146	0.0184707		0.0121146	0.0184707	0.0644619		4.75922	1.53291	2.83355	1.37257		0.779	1.8821	0.437753		1.8824	0.564353		0.504999	-1.2476	0.535322	0.326326		0.779	1.46785	0.56885		1.2524	0.504999	1.24977	0.507139		0.779	-0.00161747	0.00297631
0.78	0.78	0.775501	0.801629		0.78	0.470704	0.472728	-1.48	-1.52369		0.78	0.0121128	0.0184749		0.0121128	0.0184749	0.0645012		4.75861	1.53481	2.83675	1.37471		0.78	1.87822	0.437566		1.8828	0.564823		0.505644	-1.24603	0.535725	0.326589		0.78	1.46653	0.568609		1.25397	0.505644	1.25134	0.507779		0.78	-0.00162567	0.00297401
0.781	0.781	0.776497	0.80263		0.781	0.471258	0.473302	-1.47933	-1.5227		0.781	0.0121109	0.018479		0.0121109	0.018479	0.0645345		4.75799	1.53672	2.83996	1.37686		0.781	1.87433	0.437377		1.8832	0.565294		0.506288	-1.24446	0.536127	0.326852		0.781	1.46522	0.568369		1.25554	0.506288	1.2529	0.508419		0.781	-0.0016342	0.00297213
0.782	0.782	0.777493	0.803632		0.782	0.471812	0.473876	-1.47867	-1.52172		0.782	0.012109	0.018483		0.012109	0.018483	0.0645563		4.75738	1.53862	2.84316	1.37901		0.782	1.87045	0.437189		1.8836	0.565765		0.506933	-1.24289	0.536529	0.327114		0.782	1.4639	0.56813		1.25711	0.506933	1.25447	0.509058		0.782	-0.00164283	0.00297028
0.783	0.783	0.778489	0.804633		0.783	0.472366	0.47445	-1.478	-1.52074		0.783	0.012107	0.018487		0.012107	0.018487	0.0645668		4.75676	1.54052	2.84637	1.38117		0.783	1.86656	0.436999		1.884	0.566236		0.507578	-1.24131	0.53693	0.327376		0.783	1.46258	0.567891		1.25869	0.507578	1.25603	0.509698		0.783	-0.00165144	0.00296873
0.784	0.784	0.779484	0.805635		0.784	0.47292	0.475023	-1.47733	-1.51977		0.784	0.0121049	0.018491		0.0121049	0.018491	0.0645685		4.75615	1.54243	2.84957	1.38333		0.784	1.86267	0.436809		1.8844	0.566707		0.508223	-1.23974	0.537331	0.327638		0.784	1.46126	0.567652		1.26026	0.508223	1.2576	0.510339		0.784	-0.00165985	0.00296739
0.785	0.785	0.78048	0.806636		0.785	0.473473	0.475596	-1.47667	-1.51879		0.785	0.0121029	0.018495		0.0121029	0.018495	0.0645652		4.75553	1.54433	2.85278	1.38549		0.785	1.85877	0.436619		1.8848	0.567179		0.508867	-1.23817	0.537731	0.3279		0.785	1.45995	0.567414		1.26183	0.508867	1.25916	0.510979		0.785	-0.00166809	0.00296646
0.786	0.786	0.781476	0.807637		0.786	0.474027	0.476169	-1.476	-1.51782		0.786	0.0121007	0.018499		0.0121007	0.018499	0.0645686		4.75491	1.54623	2.85599	1.38765		0.786	1.85488	0.436427		1.8852	0.567651		0.509512	-1.2366	0.538131	0.328161		0.786	1.45863	0.567176		1.2634	0.509512	1.26073	0.51162		0.786	-0.00167621	0.00296589
0.787	0.787	0.782471	0.808639		0.787	0.47458	0.476742	-1.47533	-1.51685		0.787	0.0120985	0.0185029		0.0120985	0.0185029	0.0645798		4.75429	1.54813	2.8592	1.38982		0.787	1.85098	0.436235		1.8856	0.568123		0.510157	-1.23502	0.538529	0.328422		0.787	1.45731	0.566939		1.26498	0.510157	1.26229	0.512262		0.787	-0.00168449	0.00296572
0.788	0.788	0.783467	0.80964		0.788	0.475133	0.477314	-1.47467	-1.51588		0.788	0.0120963	0.0185069		0.0120963	0.0185069	0.0645999		4.75367	1.55003	2.86242	1.39199		0.788	1.84708	0.436043		1.886	0.568596		0.510801	-1.23345	0.538927	0.328683		0.788	1.45599	0.566703		1.26655	0.510801	1.26386	0.512903		0.788	-0.00169333	0.00296544
0.789	0.789	0.784463	0.810641		0.789	0.475686	0.477887	-1.474	-1.51492		0.789	0.0120941	0.0185108		0.0120941	0.0185108	0.064626		4.75305	1.55193	2.86563	1.39416		0.789	1.84317	0.43585		1.8864	0.569069		0.511446	-1.23188	0.539324	0.328942		0.789	1.45467	0.566467		1.26812	0.511446	1.26542	0.513543		0.789	-0.0017028	0.00296433
0.79	0.79	0.785458	0.811642		0.79	0.476238	0.478458	-1.47333	-1.51395		0.79	0.0120917	0.0185147		0.0120917	0.0185147	0.0646557		4.75243	1.55384	2.86885	1.39634		0.79	1.83927	0.435656		1.8868	0.569542		0.512091	-1.23031	0.53972	0.329201		0.79	1.45335	0.566231		1.26969	0.512091	1.26698	0.514181		0.79	-0.00171251	0.00296192
0.791	0.791	0.786454	0.812643		0.791	0.476791	0.47903	-1.47267	-1.51299		0.791	0.0120894	0.0185185		0.0120894	0.0185185	0.0646857		4.75181	1.55574	2.87206	1.39852		0.791	1.83536	0.435461		1.8872	0.570016		0.512735	-1.22874	0.540116	0.329459		0.791	1.45202	0.565996		1.27126	0.512735	1.26855	0.514819		0.791	-0.00172234	0.00295844
0.792	0.792	0.78745	0.813644		0.792	0.477343	0.479601	-1.472	-1.51203		0.792	0.0120869	0.0185223		0.0120869	0.0185223	0.0647055		4.75119	1.55764	2.87528	1.4007		0.792	1.83145	0.435266		1.8876	0.57049		0.51338	-1.22716	0.540512	0.329717		0.792	1.4507	0.565761		1.27284	0.51338	1.27011	0.515456		0.792	-0.00173196	0.00295389
0.793	0.793	0.788445	0.814645		0.793	0.477895	0.480172	-1.47133	-1.51107		0.793	0.0120845	0.0185261		0.0120845	0.0185261	0.0647146		4.75056	1.55954	2.8785	1.40288		0.793	1.82753	0.435071		1.888	0.570965		0.514025	-1.22559	0.540907	0.329974		0.793	1.44938	0.565525		1.27441	0.514025	1.27168	0.516092		0.793	-0.00174121	0.00294916
0.794	0.794	0.789441	0.815646		0.794	0.478447	0.480743	-1.47067	-1.51012		0.794	0.0120819	0.0185298		0.0120819	0.0185298	0.064713		4.74994	1.56144	2.88172	1.40507		0.794	1.82362	0.434874		1.8884	0.571439		0.514669	-1.22402	0.541302	0.330232		0.794	1.44805	0.56529		1.27598	0.514669	1.27324	0.51673		0.794	-0.00175025	0.00294497
0.795	0.795	0.790436	0.816647		0.795	0.478998	0.481313	-1.47	-1.50916		0.795	0.0120793	0.0185335		0.0120793	0.0185335	0.0647047		4.74931	1.56334	2.88494	1.40726		0.795	1.8197	0.434678		1.8888	0.571914		0.515314	-1.22245	0.541696	0.330489		0.795	1.44673	0.565056		1.27755	0.515314	1.27481	0.517368		0.795	-0.00175911	0.00294158
0.796	0.796	0.791432	0.817647		0.796	0.47955	0.481883	-1.46933	-1.50821		0.796	0.0120767	0.0185373		0.0120767	0.0185373	0.0646967		4.74869	1.56524	2.88816	1.40946		0.796	1.81578	0.43448		1.8892	0.57239		0.515958	-1.22088	0.54209	0.330746		0.796	1.44541	0.564823		1.27912	0.515958	1.27637	0.518006		0.796	-0.00176824	0.00293922
0.797	0.797	0.792427	0.818648		0.797	0.480101	0.482453	-1.46867	-1.50726		0.797	0.012074	0.018541		0.012074	0.018541	0.0646954		4.74806	1.56714	2.89139	1.41165		0.797	1.81185	0.434282		1.8896	0.572865		0.516603	-1.21931	0.542482	0.331003		0.797	1.44408	0.56459		1.28069	0.516603	1.27793	0.518645		0.797	-0.00177764	0.00293696
0.798	0.798	0.793423	0.819649		0.798	0.480652	0.483023	-1.468	-1.50631		0.798	0.0120712	0.0185447		0.0120712	0.0185447	0.0647051		4.74743	1.56904	2.89461	1.41385		0.798	1.80793	0.434083		1.89	0.573341		0.517248	-1.21774	0.542874	0.331258		0.798	1.44276	0.564358		1.28226	0.517248	1.27949	0.519284		0.798	-0.00178746	0.00293476
0.799	0.799	0.794418	0.820649		0.799	0.481203	0.483592	-1.46733	-1.50536		0.799	0.0120684	0.0185485		0.0120684	0.0185485	0.0647193		4.74681	1.57093	2.89784	1.41605		0.799	1.804	0.433884		1.8904	0.573818		0.517892	-1.21617	0.543265	0.331514		0.799	1.44143	0.564126		1.28383	0.517892	1.28106	0.519922		0.799	-0.00179758	0.0029318
0.8	0.8	0.795413	0.82165		0.8	0.481754	0.484161	-1.46667	-1.50442		0.8	0.0120656	0.0185522		0.0120656	0.0185522	0.0647346		4.74618	1.57283	2.90107	1.41826		0.8	1.80006	0.433683		1.8908	0.574295		0.518537	-1.2146	0.543655	0.331768		0.8	1.4401	0.563894		1.2854	0.518537	1.28262	0.520559		0.8	-0.00180754	0.00292806
0.801	0.801	0.796409	0.822651		0.801	0.482304	0.48473	-1.466	-1.50348		0.801	0.0120627	0.0185558		0.0120627	0.0185558	0.0647481		4.74555	1.57473	2.9043	1.42047		0.801	1.79613	0.433483		1.8912	0.574772		0.519181	-1.21303	0.544046	0.332023		0.801	1.43878	0.563663		1.28697	0.519181	1.28418	0.521196		0.801	-0.00181739	0.002924
0.802	0.802	0.797404	0.823651		0.802	0.482854	0.485299	-1.46533	-1.50253		0.802	0.0120598	0.0185595		0.0120598	0.0185595	0.0647578		4.74492	1.57663	2.90753	1.42268		0.802	1.7922	0.433281		1.8916	0.575249		0.519826	-1.21146	0.544436	0.332277		0.802	1.43745	0.563431		1.28854	0.519826	1.28574	0.521833		0.802	-0.00182737	0.00291966
0.803	0.803	0.798399	0.824652		0.803	0.483405	0.485867	-1.46467	-1.5016		0.803	0.0120568	0.0185631		0.0120568	0.0185631	0.0647671		4.74429	1.57853	2.91076	1.4249		0.803	1.78826	0.433079		1.892	0.575727		0.52047	-1.20989	0.544825	0.33253		0.803	1.43612	0.563201		1.29011	0.52047	1.28731	0.522469		0.803	-0.00183767	0.00291502
0.804	0.804	0.799395	0.825652		0.804	0.483955	0.486435	-1.464	-1.50066		0.804	0.0120538	0.0185667		0.0120538	0.0185667	0.0647798		4.74365	1.58042	2.91399	1.42711		0.804	1.78432	0.432876		1.8924	0.576205		0.521115	-1.20832	0.545213	0.332783		0.804	1.43479	0.562971		1.29168	0.521115	1.28887	0.523105		0.804	-0.00184799	0.00290997
0.805	0.805	0.80039	0.826652		0.805	0.484504	0.487003	-1.46333	-1.49972		0.805	0.0120508	0.0185703		0.0120508	0.0185703	0.0647967		4.74302	1.58232	2.91723	1.42933		0.805	1.78037	0.432673		1.8928	0.576683		0.521759	-1.20675	0.545601	0.333036		0.805	1.43347	0.562741		1.29325	0.521759	1.29043	0.523741		0.805	-0.00185813	0.00290501
0.806	0.806	0.801385	0.827653		0.806	0.485054	0.48757	-1.46267	-1.49879		0.806	0.0120477	0.0185738		0.0120477	0.0185738	0.0648098		4.74239	1.58422	2.92046	1.43156		0.806	1.77643	0.432469		1.8932	0.577162		0.522403	-1.20518	0.545989	0.333289		0.806	1.43214	0.562511		1.29482	0.522403	1.29199	0.524377		0.806	-0.00186806	0.0029004
0.807	0.807	0.802381	0.828653		0.807	0.485603	0.488137	-1.462	-1.49786		0.807	0.0120445	0.0185774		0.0120445	0.0185774	0.0648176		4.74175	1.58612	2.9237	1.43378		0.807	1.77248	0.432264		1.8936	0.577642		0.523048	-1.20361	0.546376	0.333541		0.807	1.43081	0.562282		1.29639	0.523048	1.29355	0.525014		0.807	-0.00187809	0.00289632
0.808	0.808	0.803376	0.829653		0.808	0.486152	0.488704	-1.46133	-1.49693		0.808	0.0120413	0.0185809		0.0120413	0.0185809	0.0648194		4.74112	1.58801	2.92694	1.43601		0.808	1.76853	0.432059		1.894	0.578121		0.523692	-1.20204	0.546762	0.333793		0.808	1.42948	0.562053		1.29796	0.523692	1.29512	0.525651		0.808	-0.001888	0.00289232
0.809	0.809	0.804371	0.830653		0.809	0.486701	0.489271	-1.46067	-1.496		0.809	0.012038	0.0185844		0.012038	0.0185844	0.0648168		4.74048	1.58991	2.93017	1.43824		0.809	1.76458	0.431853		1.8944	0.578601		0.524337	-1.20047	0.547148	0.334045		0.809	1.42815	0.561825		1.29953	0.524337	1.29668	0.526288		0.809	-0.0018974	0.00288889
0.81	0.81	0.805366	0.831653		0.81	0.48725	0.489837	-1.46	-1.49507		0.81	0.0120347	0.0185879		0.0120347	0.0185879	0.0648197		4.73985	1.5918	2.93341	1.44048		0.81	1.76062	0.431646		1.8948	0.579081		0.524981	-1.1989	0.547534	0.334297		0.81	1.42682	0.561597		1.3011	0.524981	1.29824	0.526927		0.81	-0.00190658	0.00288644
0.811	0.811	0.806361	0.832654		0.811	0.487799	0.490403	-1.45933	-1.49415		0.811	0.0120314	0.0185914		0.0120314	0.0185914	0.0648389		4.73921	1.5937	2.93665	1.44272		0.811	1.75667	0.431439		1.8952	0.579562		0.525625	-1.19733	0.547919	0.334549		0.811	1.42549	0.56137		1.30267	0.525625	1.2998	0.527566		0.811	-0.00191597	0.00288447
0.812	0.812	0.807357	0.833654		0.812	0.488347	0.490969	-1.45867	-1.49323		0.812	0.012028	0.0185948		0.012028	0.0185948	0.0648725		4.73857	1.5956	2.93989	1.44496		0.812	1.75271	0.431231		1.8956	0.580043		0.52627	-1.19576	0.548304	0.3348		0.812	1.42416	0.561143		1.30424	0.52627	1.30136	0.528204		0.812	-0.00192581	0.00288245
0.813	0.813	0.808352	0.834654		0.813	0.488895	0.491534	-1.458	-1.49231		0.813	0.0120245	0.0185982		0.0120245	0.0185982	0.0649103		4.73793	1.59749	2.94314	1.4472		0.813	1.74874	0.431022		1.896	0.580524		0.526914	-1.19419	0.548687	0.335051		0.813	1.42283	0.560916		1.30581	0.526914	1.30292	0.528842		0.813	-0.00193603	0.00287989
0.814	0.814	0.809347	0.835653		0.814	0.489443	0.492099	-1.45733	-1.49139		0.814	0.012021	0.0186016		0.012021	0.0186016	0.0649415		4.73729	1.59939	2.94638	1.44945		0.814	1.74478	0.430812		1.8964	0.581006		0.527558	-1.19263	0.54907	0.335301		0.814	1.4215	0.56069		1.30737	0.527558	1.30448	0.52948		0.814	-0.0019465	0.00287656
0.815	0.815	0.810342	0.836653		0.815	0.489991	0.492664	-1.45667	-1.49047		0.815	0.0120174	0.0186049		0.0120174	0.0186049	0.0649552		4.73665	1.60128	2.94962	1.4517		0.815	1.74082	0.430602		1.8968	0.581488		0.528203	-1.19106	0.549453	0.33555		0.815	1.42016	0.560464		1.30894	0.528203	1.30604	0.530116		0.815	-0.00195724	0.00287234
0.816	0.816	0.811337	0.837653		0.816	0.490539	0.493229	-1.456	-1.48955		0.816	0.0120138	0.0186082		0.0120138	0.0186082	0.0649524		4.73601	1.60318	2.95287	1.45395		0.816	1.73685	0.430391		1.8972	0.581971		0.528847	-1.18949	0.549835	0.335799		0.816	1.41883	0.560239		1.31051	0.528847	1.3076	0.530751		0.816	-0.00196792	0.00286705
0.817	0.817	0.812332	0.838653		0.817	0.491086	0.493794	-1.45533	-1.48864		0.817	0.0120102	0.0186114		0.0120102	0.0186114	0.0649424		4.73537	1.60507	2.95611	1.4562		0.817	1.73288	0.430179		1.8976	0.582453		0.529491	-1.18792	0.550217	0.336048		0.817	1.4175	0.560013		1.31208	0.529491	1.30916	0.531386		0.817	-0.00197829	0.00286131
0.818	0.818	0.813327	0.839653		0.818	0.491633	0.494358	-1.45467	-1.48773		0.818	0.0120066	0.0186147		0.0120066	0.0186147	0.0649391		4.73473	1.60696	2.95936	1.45846		0.818	1.72891	0.429967		1.898	0.582937		0.530136	-1.18635	0.550598	0.336296		0.818	1.41616	0.559788		1.31365	0.530136	1.31072	0.532021		0.818	-0.00198882	0.0028558
0.819	0.819	0.814322	0.840652		0.819	0.49218	0.494922	-1.454	-1.48682		0.819	0.0120028	0.018618		0.0120028	0.018618	0.0649465		4.73409	1.60886	2.96261	1.46072		0.819	1.72493	0.429754		1.8984	0.58342		0.53078	-1.18478	0.550978	0.336544		0.819	1.41483	0.559564		1.31522	0.53078	1.31228	0.532656		0.819	-0.00200001	0.00285006
0.82	0.82	0.815317	0.841652		0.82	0.492727	0.495485	-1.45333	-1.48591		0.82	0.0119991	0.0186213		0.0119991	0.0186213	0.064958		4.73344	1.61075	2.96585	1.46298		0.82	1.72096	0.42954		1.8988	0.583904		0.531424	-1.18322	0.551358	0.33679		0.82	1.41349	0.55934		1.31678	0.531424	1.31384	0.53329		0.82	-0.00201192	0.00284359
0.821	0.821	0.816312	0.842651		0.821	0.493274	0.496049	-1.45267	-1.485		0.821	0.0119953	0.0186245		0.0119953	0.0186245	0.06497		4.7328	1.61264	2.9691	1.46525		0.821	1.71698	0.429325		1.8992	0.584389		0.532068	-1.18165	0.551736	0.337036		0.821	1.41215	0.559116		1.31835	0.532068	1.3154	0.533922		0.821	-0.00202454	0.00283599
0.822	0.822	0.817307	0.843651		0.822	0.49382	0.496612	-1.452	-1.48409		0.822	0.0119915	0.0186277		0.0119915	0.0186277	0.0649797		4.73215	1.61454	2.97235	1.46752		0.822	1.713	0.429109		1.8996	0.584873		0.532713	-1.18008	0.552114	0.337281		0.822	1.41082	0.558893		1.31992	0.532713	1.31696	0.534553		0.822	-0.00203735	0.00282684
0.823	0.823	0.818302	0.844651		0.823	0.494367	0.497175	-1.45133	-1.48319		0.823	0.0119876	0.0186309		0.0119876	0.0186309	0.0649854		4.73151	1.61643	2.9756	1.46979		0.823	1.70902	0.428893		1.9	0.585358		0.533357	-1.17851	0.552493	0.337526		0.823	1.40948	0.558669		1.32149	0.533357	1.31852	0.535182		0.823	-0.00204988	0.00281651
0.824	0.824	0.819297	0.84565		0.824	0.494913	0.497737	-1.45067	-1.48229		0.824	0.0119836	0.0186341		0.0119836	0.0186341	0.0649919		4.73086	1.61832	2.97885	1.47206		0.824	1.70504	0.428676		1.9004	0.585844		0.534001	-1.17695	0.552871	0.33777		0.824	1.40814	0.558446		1.32305	0.534001	1.32008	0.535812		0.824	-0.00206193	0.00280575
0.825	0.825	0.820292	0.846649		0.825	0.495459	0.498299	-1.45	-1.48139		0.825	0.0119797	0.0186373		0.0119797	0.0186373	0.0649961		4.73021	1.62022	2.9821	1.47434		0.825	1.70106	0.428458		1.9008	0.58633		0.534645	-1.17538	0.553248	0.338015		0.825	1.4068	0.558223		1.32462	0.534645	1.32164	0.536442		0.825	-0.00207363	0.0027955
0.826	0.826	0.821287	0.847649		0.826	0.496004	0.498861	-1.44933	-1.48049		0.826	0.0119756	0.0186404		0.0119756	0.0186404	0.0649988		4.72956	1.62211	2.98535	1.47662		0.826	1.69707	0.428239		1.9012	0.586816		0.535289	-1.17381	0.553625	0.338259		0.826	1.40547	0.558001		1.32619	0.535289	1.3232	0.537073		0.826	-0.00208526	0.00278619
0.827	0.827	0.822282	0.848648		0.827	0.49655	0.499423	-1.44867	-1.47959		0.827	0.0119715	0.0186436		0.0119715	0.0186436	0.065		4.72891	1.624	2.9886	1.4789		0.827	1.69309	0.428019		1.9016	0.587303		0.535933	-1.17225	0.554002	0.338503		0.827	1.40413	0.557779		1.32775	0.535933	1.32476	0.537705		0.827	-0.00209684	0.00277782
0.828	0.828	0.823277	0.849647		0.828	0.497095	0.499985	-1.448	-1.4787		0.828	0.0119674	0.0186467		0.0119674	0.0186467	0.0649999		4.72826	1.62589	2.99185	1.48118		0.828	1.6891	0.427798		1.902	0.58779		0.536578	-1.17068	0.554377	0.338747		0.828	1.40279	0.557557		1.32932	0.536578	1.32632	0.538338		0.828	-0.00210844	0.00277042
0.829	0.829	0.824272	0.850647		0.829	0.49764	0.500546	-1.44733	-1.4778		0.829	0.0119633	0.0186498		0.0119633	0.0186498	0.0650041		4.72761	1.62778	2.9951	1.48347		0.829	1.68511	0.427576		1.9024	0.588278		0.537222	-1.16911	0.554753	0.338991		0.829	1.40145	0.557336		1.33089	0.537222	1.32787	0.538971		0.829	-0.00211993	0.00276355
0.83	0.83	0.825267	0.851646		0.83	0.498185	0.501107	-1.44667	-1.47691		0.83	0.011959	0.018653		0.011959	0.018653	0.0650193		4.72696	1.62967	2.99835	1.48575		0.83	1.68112	0.427354		1.9028	0.588766		0.537866	-1.16755	0.555127	0.339235		0.83	1.40011	0.557116		1.33245	0.537866	1.32943	0.539605		0.83	-0.00213139	0.00275727
0.831	0.831	0.826261	0.852645		0.831	0.49873	0.501667	-1.446	-1.47602		0.831	0.0119548	0.0186561		0.0119548	0.0186561	0.0650433		4.72631	1.63156	3.00161	1.48804		0.831	1.67713	0.42713		1.9032	0.589254		0.53851	-1.16598	0.555502	0.339478		0.831	1.39877	0.556896		1.33402	0.53851	1.33099	0.540239		0.831	-0.002143	0.00275111
0.832	0.832	0.827256	0.853644		0.832	0.499274	0.502228	-1.44533	-1.47513		0.832	0.0119505	0.0186591		0.0119505	0.0186591	0.0650672		4.72566	1.63345	3.00486	1.49034		0.832	1.67314	0.426906		1.9036	0.589743		0.539154	-1.16442	0.555875	0.339721		0.832	1.39743	0.556676		1.33558	0.539154	1.33255	0.540873		0.832	-0.00215487	0.00274472
0.833	0.833	0.828251	0.854643		0.833	0.499819	0.502788	-1.44467	-1.47424		0.833	0.0119462	0.0186621		0.0119462	0.0186621	0.0650865		4.725	1.63534	3.00811	1.49263		0.833	1.66914	0.42668		1.904	0.590232		0.539798	-1.16285	0.556248	0.339964		0.833	1.39609	0.556457		1.33715	0.539798	1.33411	0.541506		0.833	-0.00216671	0.0027378
0.834	0.834	0.829246	0.855642		0.834	0.500363	0.503348	-1.444	-1.47335		0.834	0.0119419	0.0186651		0.0119419	0.0186651	0.0650996		4.72435	1.63723	3.01136	1.49493		0.834	1.66515	0.426454		1.9044	0.590721		0.540442	-1.16128	0.556621	0.340206		0.834	1.39475	0.556238		1.33872	0.540442	1.33566	0.542139		0.834	-0.00217869	0.00273071
0.835	0.835	0.830241	0.856641		0.835	0.500907	0.503908	-1.44333	-1.47247		0.835	0.0119375	0.0186681		0.0119375	0.0186681	0.0651065		4.72369	1.63912	3.01461	1.49723		0.835	1.66115	0.426227		1.9048	0.591211		0.541086	-1.15972	0.556993	0.340447		0.835	1.39341	0.556019		1.34028	0.541086	1.33722	0.542771		0.835	-0.00219086	0.00272305
0.836	0.836	0.831236	0.85764		0.836	0.50145	0.504467	-1.44267	-1.47158		0.836	0.011933	0.018671		0.011933	0.018671	0.0651096		4.72304	1.64101	3.01786	1.49953		0.836	1.65716	0.425998		1.9052	0.591702		0.54173	-1.15815	0.557364	0.340688		0.836	1.39207	0.555801		1.34185	0.54173	1.33878	0.543403		0.836	-0.00220303	0.00271499
0.837	0.837	0.83223	0.858639		0.837	0.501994	0.505026	-1.442	-1.4707		0.837	0.0119286	0.0186739		0.0119286	0.0186739	0.0651104		4.72238	1.6429	3.02111	1.50184		0.837	1.65316	0.425769		1.9056	0.592193		0.542374	-1.15659	0.557735	0.340929		0.837	1.39073	0.555583		1.34341	0.542374	1.34033	0.544035		0.837	-0.00221503	0.00270682
0.838	0.838	0.833225	0.859638		0.838	0.502537	0.505585	-1.44133	-1.46982		0.838	0.011924	0.0186769		0.011924	0.0186769	0.0651159		4.72172	1.64479	3.02436	1.50414		0.838	1.64916	0.425539		1.906	0.592684		0.543018	-1.15502	0.558106	0.34117		0.838	1.38938	0.555365		1.34498	0.543018	1.34189	0.544667		0.838	-0.00222702	0.00269895
0.839	0.839	0.83422	0.860637		0.839	0.50308	0.506143	-1.44067	-1.46894		0.839	0.0119195	0.0186798		0.0119195	0.0186798	0.0651233		4.72106	1.64668	3.02762	1.50645		0.839	1.64516	0.425308		1.9064	0.593175		0.543662	-1.15346	0.558476	0.34141		0.839	1.38804	0.555148		1.34654	0.543662	1.34345	0.545299		0.839	-0.00223892	0.00269119
0.84	0.84	0.835214	0.861636		0.84	0.503623	0.506702	-1.44	-1.46807		0.84	0.0119148	0.0186827		0.0119148	0.0186827	0.0651324		4.72041	1.64857	3.03087	1.50876		0.84	1.64116	0.425076		1.9068	0.593668		0.544306	-1.15189	0.558845	0.34165		0.84	1.3867	0.554931		1.34811	0.544306	1.345	0.545931		0.84	-0.00225092	0.00268389
0.841	0.841	0.836209	0.862634		0.841	0.504166	0.50726	-1.43933	-1.46719		0.841	0.0119102	0.0186855		0.0119102	0.0186855	0.0651421		4.71975	1.65046	3.03412	1.51107		0.841	1.63716	0.424843		1.9072	0.59416		0.54495	-1.15033	0.559214	0.341889		0.841	1.38535	0.554715		1.34967	0.54495	1.34656	0.546564		0.841	-0.00226317	0.00267659
0.842	0.842	0.837204	0.863633		0.842	0.504708	0.507818	-1.43867	-1.46632		0.842	0.0119055	0.0186884		0.0119055	0.0186884	0.0651511		4.71908	1.65234	3.03737	1.51339		0.842	1.63315	0.424609		1.9076	0.594653		0.545594	-1.14876	0.559582	0.342128		0.842	1.38401	0.554499		1.35124	0.545594	1.34812	0.547196		0.842	-0.00227579	0.00266908
0.843	0.843	0.838198	0.864632		0.843	0.505251	0.508375	-1.438	-1.46544		0.843	0.0119008	0.0186912		0.0119008	0.0186912	0.06516		4.71842	1.65423	3.04062	1.51571		0.843	1.62915	0.424374		1.908	0.595146		0.546238	-1.1472	0.55995	0.342367		0.843	1.38267	0.554283		1.3528	0.546238	1.34967	0.547827		0.843	-0.00228837	0.0026609
0.844	0.844	0.839193	0.86563		0.844	0.505793	0.508932	-1.43733	-1.46457		0.844	0.011896	0.018694		0.011896	0.018694	0.0651684		4.71776	1.65612	3.04387	1.51803		0.844	1.62514	0.424138		1.9084	0.59564		0.546882	-1.14563	0.560317	0.342605		0.844	1.38132	0.554068		1.35437	0.546882	1.35123	0.548459		0.844	-0.00230114	0.0026526
0.845	0.845	0.840188	0.866629		0.845	0.506335	0.509489	-1.43667	-1.4637		0.845	0.0118912	0.0186968		0.0118912	0.0186968	0.0651812		4.7171	1.658	3.04712	1.52035		0.845	1.62114	0.423901		1.9088	0.596135		0.547526	-1.14407	0.560684	0.342843		0.845	1.37997	0.553853		1.35593	0.547526	1.35278	0.549089		0.845	-0.002314	0.00264353
0.846	0.846	0.841182	0.867628		0.846	0.506877	0.510046	-1.436	-1.46283		0.846	0.0118864	0.0186996		0.0118864	0.0186996	0.0651943		4.71644	1.65989	3.05037	1.52267		0.846	1.61713	0.423662		1.9092	0.596629		0.54817	-1.14251	0.56105	0.34308		0.846	1.37863	0.553638		1.35749	0.54817	1.35434	0.54972		0.846	-0.00232667	0.00263416
0.847	0.847	0.842177	0.868626		0.847	0.507418	0.510603	-1.43533	-1.46197		0.847	0.0118815	0.0187024		0.0118815	0.0187024	0.0652071		4.71577	1.66178	3.05362	1.525		0.847	1.61313	0.423423		1.9096	0.597124		0.548813	-1.14094	0.561416	0.343318		0.847	1.37728	0.553423		1.35906	0.548813	1.3559	0.55035		0.847	-0.00233903	0.00262489
0.848	0.848	0.843172	0.869625		0.848	0.507959	0.511159	-1.43467	-1.4611		0.848	0.0118766	0.0187051		0.0118766	0.0187051	0.0652189		4.71511	1.66366	3.05687	1.52733		0.848	1.60912	0.423183		1.91	0.59762		0.549457	-1.13938	0.561782	0.343555		0.848	1.37594	0.553209		1.36062	0.549457	1.35745	0.550981		0.848	-0.00235105	0.0026162
0.849	0.849	0.844166	0.870623		0.849	0.5085	0.511715	-1.434	-1.46024		0.849	0.0118717	0.0187078		0.0118717	0.0187078	0.065229		4.71444	1.66555	3.06011	1.52966		0.849	1.60511	0.422942		1.9104	0.598116		0.550101	-1.13781	0.562147	0.343792		0.849	1.37459	0.552995		1.36219	0.550101	1.35901	0.551613		0.849	-0.00236306	0.00260835
0.85	0.85	0.845161	0.871621		0.85	0.509041	0.51227	-1.43333	-1.45937		0.85	0.0118667	0.0187105		0.0118667	0.0187105	0.0652383		4.71377	1.66744	3.06336	1.53199		0.85	1.6011	0.422699		1.9108	0.598613		0.550745	-1.13625	0.562512	0.344028		0.85	1.37324	0.552782		1.36375	0.550745	1.36056	0.552245		0.85	-0.00237517	0.00260091
0.851	0.851	0.846155	0.87262		0.851	0.509582	0.512826	-1.43267	-1.45851		0.851	0.0118617	0.0187131		0.0118617	0.0187131	0.0652372		4.71311	1.66932	3.06661	1.53432		0.851	1.59709	0.422456		1.9112	0.59911		0.551389	-1.13469	0.562875	0.344265		0.851	1.3719	0.552569		1.36531	0.551389	1.36212	0.552878		0.851	-0.00238748	0.00259381
0.852	0.852	0.84715	0.873618		0.852	0.510123	0.513381	-1.432	-1.45765		0.852	0.0118566	0.0187158		0.0118566	0.0187158	0.0652279		4.71244	1.67121	3.06985	1.53666		0.852	1.59308	0.422212		1.9116	0.599607		0.552032	-1.13312	0.563239	0.344501		0.852	1.37055	0.552357		1.36688	0.552032	1.36367	0.55351		0.852	-0.00239967	0.00258662
0.853	0.853	0.848144	0.874616		0.853	0.510663	0.513936	-1.43133	-1.45679		0.853	0.0118515	0.0187184		0.0118515	0.0187184	0.0652159		4.71177	1.67309	3.0731	1.539		0.853	1.58908	0.421966		1.912	0.600105		0.552676	-1.13156	0.563601	0.344736		0.853	1.3692	0.552145		1.36844	0.552676	1.36523	0.554143		0.853	-0.00241191	0.00257969
0.854	0.854	0.849139	0.875614		0.854	0.511203	0.51449	-1.43067	-1.45593		0.854	0.0118463	0.0187211		0.0118463	0.0187211	0.0652111		4.7111	1.67498	3.07635	1.54134		0.854	1.58506	0.421719		1.9124	0.600603		0.55332	-1.13	0.563964	0.344972		0.854	1.36785	0.551933		1.37	0.55332	1.36678	0.554775		0.854	-0.00242414	0.00257245
0.855	0.855	0.850133	0.876613		0.855	0.511743	0.515045	-1.43	-1.45508		0.855	0.0118411	0.0187238		0.0118411	0.0187238	0.0652164		4.71043	1.67686	3.07959	1.54368		0.855	1.58105	0.421471		1.9128	0.601102		0.553964	-1.12844	0.564325	0.345207		0.855	1.3665	0.551722		1.37156	0.553964	1.36833	0.555408		0.855	-0.0024364	0.00256518
0.856	0.856	0.851128	0.877611		0.856	0.512283	0.515599	-1.42933	-1.45422		0.856	0.0118359	0.0187264		0.0118359	0.0187264	0.0652338		4.70976	1.67874	3.08283	1.54602		0.856	1.57704	0.421223		1.9132	0.601602		0.554607	-1.12687	0.564687	0.345441		0.856	1.36516	0.55151		1.37313	0.554607	1.36989	0.55604		0.856	-0.00244847	0.0025577
0.857	0.857	0.852122	0.878609		0.857	0.512822	0.516153	-1.42867	-1.45337		0.857	0.0118307	0.0187291		0.0118307	0.0187291	0.0652591		4.70909	1.68063	3.08608	1.54837		0.857	1.57303	0.420973		1.9136	0.602101		0.555251	-1.12531	0.565048	0.345676		0.857	1.36381	0.5513		1.37469	0.555251	1.37144	0.556672		0.857	-0.00246054	0.00255052
0.858	0.858	0.853117	0.879607		0.858	0.513362	0.516706	-1.428	-1.45252		0.858	0.0118253	0.0187316		0.0118253	0.0187316	0.0652811		4.70841	1.68251	3.08932	1.55072		0.858	1.56902	0.420721		1.914	0.602602		0.555895	-1.12375	0.565408	0.34591		0.858	1.36246	0.551089		1.37625	0.555895	1.373	0.557304		0.858	-0.00247278	0.0025433
0.859	0.859	0.854111	0.880605		0.859	0.513901	0.51726	-1.42733	-1.45167		0.859	0.01182	0.0187342		0.01182	0.0187342	0.0652954		4.70774	1.68439	3.09256	1.55307		0.859	1.56501	0.420469		1.9144	0.603102		0.556539	-1.12219	0.565768	0.346144		0.859	1.36111	0.55088		1.37781	0.556539	1.37455	0.557936		0.859	-0.00248525	0.00253598
0.86	0.86	0.855105	0.881603		0.86	0.51444	0.517813	-1.42667	-1.45082		0.86	0.0118147	0.0187367		0.0118147	0.0187367	0.0653006		4.70707	1.68628	3.0958	1.55542		0.86	1.561	0.420216		1.9148	0.603604		0.557182	-1.12062	0.566127	0.346377		0.86	1.35976	0.55067		1.37938	0.557182	1.3761	0.558568		0.86	-0.00249758	0.00252831
0.861	0.861	0.8561	0.882601		0.861	0.514978	0.518366	-1.426	-1.44997		0.861	0.0118093	0.0187392		0.0118093	0.0187392	0.065298		4.70639	1.68816	3.09904	1.55777		0.861	1.55699	0.419961		1.9152	0.604105		0.557826	-1.11906	0.566487	0.34661		0.861	1.35841	0.55046		1.38094	0.557826	1.37766	0.5592		0.861	-0.00250946	0.00252086
0.862	0.862	0.857094	0.883599		0.862	0.515517	0.518918	-1.42533	-1.44912		0.862	0.0118038	0.0187417		0.0118038	0.0187417	0.0652968		4.70572	1.69004	3.10228	1.56013		0.862	1.55297	0.419705		1.9156	0.604608		0.55847	-1.1175	0.566846	0.346843		0.862	1.35706	0.550251		1.3825	0.55847	1.37921	0.559833		0.862	-0.00252108	0.00251403
0.863	0.863	0.858089	0.884597		0.863	0.516055	0.51947	-1.42467	-1.44828		0.863	0.0117984	0.0187442		0.0117984	0.0187442	0.0653074		4.70504	1.69192	3.10552	1.56248		0.863	1.54896	0.419448		1.916	0.60511		0.559113	-1.11594	0.567204	0.347076		0.863	1.3557	0.550042		1.38406	0.559113	1.38076	0.560466		0.863	-0.00253276	0.00250767
0.864	0.864	0.859083	0.885595		0.864	0.516593	0.520023	-1.424	-1.44743		0.864	0.0117929	0.0187467		0.0117929	0.0187467	0.0653297		4.70436	1.69381	3.10876	1.56484		0.864	1.54495	0.41919		1.9164	0.605614		0.559757	-1.11438	0.567562	0.347309		0.864	1.35435	0.549834		1.38562	0.559757	1.38232	0.5611		0.864	-0.00254448	0.00250149
0.865	0.865	0.860077	0.886593		0.865	0.517131	0.520574	-1.42333	-1.44659		0.865	0.0117873	0.0187491		0.0117873	0.0187491	0.0653552		4.70368	1.69569	3.11199	1.5672		0.865	1.54094	0.418931		1.9168	0.606117		0.5604	-1.11282	0.567919	0.347542		0.865	1.353	0.549626		1.38718	0.5604	1.38387	0.561733		0.865	-0.00255632	0.00249558
0.866	0.866	0.861072	0.88759		0.866	0.517669	0.521126	-1.42267	-1.44575		0.866	0.0117818	0.0187515		0.0117818	0.0187515	0.0653788		4.70301	1.69757	3.11523	1.56956		0.866	1.53693	0.41867		1.9172	0.606622		0.561044	-1.11126	0.568276	0.347774		0.866	1.35165	0.549418		1.38874	0.561044	1.38542	0.562367		0.866	-0.0025686	0.00248954
0.867	0.867	0.862066	0.888588		0.867	0.518206	0.521677	-1.422	-1.44491		0.867	0.0117761	0.0187539		0.0117761	0.0187539	0.0653973		4.70233	1.69945	3.11846	1.57193		0.867	1.53291	0.418409		1.9176	0.607126		0.561688	-1.10969	0.568632	0.348005		0.867	1.3503	0.549211		1.39031	0.561688	1.38697	0.562999		0.867	-0.00258135	0.0024827
0.868	0.868	0.86306	0.889586		0.868	0.518743	0.522228	-1.42133	-1.44407		0.868	0.0117705	0.0187562		0.0117705	0.0187562	0.0654095		4.70165	1.70133	3.12169	1.57429		0.868	1.5289	0.418146		1.918	0.607632		0.562331	-1.10813	0.568987	0.348235		0.868	1.34894	0.549004		1.39187	0.562331	1.38852	0.56363		0.868	-0.00259421	0.00247478
0.869	0.869	0.864055	0.890583		0.869	0.51928	0.522779	-1.42067	-1.44323		0.869	0.0117648	0.0187585		0.0117648	0.0187585	0.0654172		4.70096	1.70321	3.12493	1.57666		0.869	1.52489	0.417882		1.9184	0.608137		0.562975	-1.10657	0.569342	0.348465		0.869	1.34759	0.548798		1.39343	0.562975	1.39008	0.564261		0.869	-0.00260724	0.00246606
0.87	0.87	0.865049	0.891581		0.87	0.519817	0.523329	-1.42	-1.44239		0.87	0.0117591	0.0187608		0.0117591	0.0187608	0.0654216		4.70028	1.70509	3.12816	1.57903		0.87	1.52088	0.417616		1.9188	0.608644		0.563618	-1.10501	0.569696	0.348695		0.87	1.34624	0.548591		1.39499	0.563618	1.39163	0.56489		0.87	-0.00262053	0.00245636
0.871	0.871	0.866043	0.892578		0.871	0.520354	0.52388	-1.41933	-1.44156		0.871	0.0117533	0.018763		0.0117533	0.018763	0.0654256		4.6996	1.70697	3.13138	1.5814		0.871	1.51687	0.41735		1.9192	0.609151		0.564262	-1.10345	0.57005	0.348923		0.871	1.34488	0.548385		1.39655	0.564262	1.39318	0.565518		0.871	-0.00263406	0.00244579
0.872	0.872	0.867038	0.893576		0.872	0.52089	0.52443	-1.41867	-1.44072		0.872	0.0117475	0.0187653		0.0117475	0.0187653	0.0654205		4.69892	1.70885	3.13461	1.58377		0.872	1.51286	0.417082		1.9196	0.609658		0.564905	-1.10189	0.570404	0.349152		0.872	1.34352	0.54818		1.39811	0.564905	1.39473	0.566146		0.872	-0.00264765	0.00243461
0.873	0.873	0.868032	0.894573		0.873	0.521427	0.524979	-1.418	-1.43989		0.873	0.0117416	0.0187675		0.0117416	0.0187675	0.0654092		4.69823	1.71073	3.13784	1.58614		0.873	1.50885	0.416813		1.92	0.610166		0.565549	-1.10033	0.570756	0.34938		0.873	1.34217	0.547974		1.39967	0.565549	1.39628	0.566774		0.873	-0.00266111	0.0024233
0.874	0.874	0.869026	0.895571		0.874	0.521963	0.525529	-1.41733	-1.43906		0.874	0.0117357	0.0187698		0.0117357	0.0187698	0.0653982		4.69755	1.71261	3.14106	1.58852		0.874	1.50484	0.416542		1.9204	0.610674		0.566192	-1.09877	0.571109	0.349607		0.874	1.34081	0.547769		1.40123	0.566192	1.39784	0.567402		0.874	-0.00267444	0.00241235
0.875	0.875	0.87002	0.896568		0.875	0.522499	0.526078	-1.41667	-1.43822		0.875	0.0117299	0.0187721		0.0117299	0.0187721	0.0653992		4.69686	1.71449	3.14429	1.59089		0.875	1.50083	0.416271		1.9208	0.611183		0.566836	-1.09721	0.57146	0.349835		0.875	1.33945	0.547564		1.40279	0.566836	1.39939	0.568031		0.875	-0.00268815	0.00240196
0.876	0.876	0.871015	0.897566		0.876	0.523034	0.526627	-1.416	-1.43739		0.876	0.0117239	0.0187743		0.0117239	0.0187743	0.0654123		4.69618	1.71637	3.14751	1.59327		0.876	1.49682	0.415998		1.9212	0.611693		0.567479	-1.09565	0.571812	0.350061		0.876	1.3381	0.54736		1.40435	0.567479	1.40094	0.568659		0.876	-0.00270199	0.00239129
0.877	0.877	0.872009	0.898563		0.877	0.52357	0.527176	-1.41533	-1.43657		0.877	0.011718	0.0187766		0.011718	0.0187766	0.0654288		4.69549	1.71825	3.15073	1.59565		0.877	1.49281	0.415723		1.9216	0.612203		0.568122	-1.09409	0.572162	0.350288		0.877	1.33674	0.547156		1.40591	0.568122	1.40249	0.569287		0.877	-0.00271569	0.00238083
0.878	0.878	0.873003	0.89956		0.878	0.524105	0.527724	-1.41467	-1.43574		0.878	0.011712	0.0187788		0.011712	0.0187788	0.0654437		4.6948	1.72012	3.15395	1.59803		0.878	1.4888	0.415448		1.922	0.612714		0.568766	-1.09253	0.572513	0.350515		0.878	1.33538	0.546953		1.40747	0.568766	1.40404	0.569916		0.878	-0.002729	0.00237052
0.879	0.879	0.873997	0.900558		0.879	0.52464	0.528272	-1.414	-1.43491		0.879	0.011706	0.018781		0.011706	0.018781	0.065454		4.69411	1.722	3.15717	1.60041		0.879	1.4848	0.415171		1.9224	0.613225		0.569409	-1.09097	0.572863	0.350741		0.879	1.33402	0.546749		1.40903	0.569409	1.40559	0.570546		0.879	-0.00274212	0.00236086
0.88	0.88	0.874991	0.901555		0.88	0.525175	0.52882	-1.41333	-1.43409		0.88	0.0116999	0.0187831		0.0116999	0.0187831	0.0654585		4.69343	1.72388	3.16039	1.60279		0.88	1.48079	0.414893		1.9228	0.613736		0.570053	-1.08942	0.573213	0.350968		0.88	1.33267	0.546546		1.41058	0.570053	1.40714	0.571175		0.88	-0.00275515	0.00235149
0.881	0.881	0.875986	0.902552		0.881	0.525709	0.529368	-1.41267	-1.43326		0.881	0.0116938	0.0187853		0.0116938	0.0187853	0.0654609		4.69274	1.72576	3.1636	1.60518		0.881	1.47678	0.414613		1.9232	0.614249		0.570696	-1.08786	0.573562	0.351194		0.881	1.33131	0.546344		1.41214	0.570696	1.40869	0.571805		0.881	-0.00276832	0.00234257
0.882	0.882	0.87698	0.903549		0.882	0.526244	0.529915	-1.412	-1.43244		0.882	0.0116877	0.0187874		0.0116877	0.0187874	0.0654651		4.69204	1.72763	3.16681	1.60756		0.882	1.47278	0.414333		1.9236	0.614762		0.571339	-1.0863	0.57391	0.35142		0.882	1.32995	0.546142		1.4137	0.571339	1.41024	0.572435		0.882	-0.00278151	0.00233361
0.883	0.883	0.877974	0.904546		0.883	0.526778	0.530462	-1.41133	-1.43162		0.883	0.0116815	0.0187895		0.0116815	0.0187895	0.0654747		4.69135	1.72951	3.17003	1.60995		0.883	1.46877	0.41405		1.924	0.615275		0.571983	-1.08474	0.574258	0.351645		0.883	1.32859	0.54594		1.41526	0.571983	1.41179	0.573065		0.883	-0.00279499	0.00232484
0.884	0.884	0.878968	0.905543		0.884	0.527312	0.531009	-1.41067	-1.4308		0.884	0.0116753	0.0187916		0.0116753	0.0187916	0.0654835		4.69066	1.73139	3.17324	1.61234		0.884	1.46477	0.413767		1.9244	0.615789		0.572626	-1.08318	0.574606	0.35187		0.884	1.32723	0.545739		1.41682	0.572626	1.41334	0.573695		0.884	-0.00280844	0.00231547
0.885	0.885	0.879962	0.90654		0.885	0.527846	0.531556	-1.41	-1.42998		0.885	0.0116691	0.0187937		0.0116691	0.0187937	0.0654904		4.68997	1.73326	3.17644	1.61473		0.885	1.46077	0.413482		1.9248	0.616304		0.573269	-1.08162	0.574953	0.352095		0.885	1.32587	0.545537		1.41838	0.573269	1.41489	0.574324		0.885	-0.00282186	0.00230611
0.886	0.886	0.880956	0.907537		0.886	0.528379	0.532102	-1.40933	-1.42916		0.886	0.0116628	0.0187957		0.0116628	0.0187957	0.0654941		4.68927	1.73514	3.17965	1.61712		0.886	1.45677	0.413196		1.9252	0.616819		0.573912	-1.08006	0.5753	0.352319		0.886	1.32451	0.545336		1.41994	0.573912	1.41644	0.574953		0.886	-0.00283557	0.00229646
0.887	0.887	0.88195	0.908534		0.887	0.528912	0.532648	-1.40867	-1.42834		0.887	0.0116565	0.0187978		0.0116565	0.0187978	0.0654946		4.68858	1.73701	3.18285	1.61951		0.887	1.45276	0.412908		1.9256	0.617335		0.574556	-1.07851	0.575646	0.352543		0.887	1.32315	0.545136		1.42149	0.574556	1.41799	0.575581		0.887	-0.00284951	0.00228618
0.888	0.888	0.882944	0.909531		0.888	0.529446	0.533194	-1.408	-1.42753		0.888	0.0116501	0.0187998		0.0116501	0.0187998	0.0654975		4.68788	1.73889	3.18606	1.6219		0.888	1.44876	0.412619		1.926	0.617851		0.575199	-1.07695	0.575991	0.352766		0.888	1.32179	0.544936		1.42305	0.575199	1.41954	0.576209		0.888	-0.00286373	0.00227541
0.889	0.889	0.883938	0.910528		0.889	0.529978	0.53374	-1.40733	-1.42671		0.889	0.0116438	0.0188019		0.0116438	0.0188019	0.0655094		4.68719	1.74076	3.18926	1.6243		0.889	1.44476	0.412329		1.9264	0.618368		0.575842	-1.07539	0.576336	0.352988		0.889	1.32043	0.544736		1.42461	0.575842	1.42109	0.576836		0.889	-0.00287816	0.00226392
0.89	0.89	0.884933	0.911525		0.89	0.530511	0.534285	-1.40667	-1.4259		0.89	0.0116374	0.0188039		0.0116374	0.0188039	0.0655297		4.68649	1.74264	3.19246	1.62669		0.89	1.44077	0.412037		1.9268	0.618886		0.576485	-1.07383	0.576681	0.353211		0.89	1.31907	0.544536		1.42617	0.576485	1.42263	0.577463		0.89	-0.00289261	0.00225188
0.891	0.891	0.885927	0.912522		0.891	0.531044	0.53483	-1.406	-1.42508		0.891	0.011631	0.0188058		0.011631	0.0188058	0.0655494		4.68579	1.74451	3.19565	1.62909		0.891	1.43677	0.411744		1.9272	0.619404		0.577129	-1.07228	0.577025	0.353432		0.891	1.3177	0.544337		1.42772	0.577129	1.42418	0.578089		0.891	-0.00290681	0.00223962
0.892	0.892	0.886921	0.913519		0.892	0.531576	0.535375	-1.40533	-1.42427		0.892	0.0116245	0.0188078		0.0116245	0.0188078	0.0655649		4.6851	1.74639	3.19885	1.63149		0.892	1.43277	0.41145		1.9276	0.619923		0.577772	-1.07072	0.577369	0.353654		0.892	1.31634	0.544138		1.42928	0.577772	1.42573	0.578716		0.892	-0.00292084	0.00222773
0.893	0.893	0.887915	0.914516		0.893	0.532108	0.53592	-1.40467	-1.42346		0.893	0.011618	0.0188097		0.011618	0.0188097	0.0655745		4.6844	1.74826	3.20204	1.63389		0.893	1.42878	0.411154		1.928	0.620442		0.578415	-1.06916	0.577712	0.353876		0.893	1.31498	0.543939		1.43084	0.578415	1.42728	0.579343		0.893	-0.00293468	0.00221623
0.894	0.894	0.888909	0.915512		0.894	0.53264	0.536464	-1.404	-1.42265		0.894	0.0116115	0.0188116		0.0116115	0.0188116	0.0655783		4.6837	1.75014	3.20523	1.63629		0.894	1.42479	0.410856		1.9284	0.620962		0.579058	-1.0676	0.578056	0.354098		0.894	1.31361	0.54374		1.4324	0.579058	1.42883	0.579971		0.894	-0.0029481	0.00220544
0.895	0.895	0.889903	0.916509		0.895	0.533172	0.537008	-1.40333	-1.42184		0.895	0.011605	0.0188134		0.011605	0.0188134	0.0655789		4.683	1.75201	3.20842	1.63869		0.895	1.42079	0.410557		1.9288	0.621483		0.579701	-1.06605	0.578399	0.354319		0.895	1.31225	0.543542		1.43395	0.579701	1.43038	0.5806		0.895	-0.00296119	0.00219576
0.896	0.896	0.890897	0.917506		0.896	0.533703	0.537552	-1.40267	-1.42103		0.896	0.0115984	0.0188153		0.0115984	0.0188153	0.0655781		4.6823	1.75388	3.21161	1.64109		0.896	1.4168	0.410257		1.9292	0.622004		0.580344	-1.06449	0.578742	0.354541		0.896	1.31089	0.543344		1.43551	0.580344	1.43193	0.58123		0.896	-0.00297386	0.0021869
0.897	0.897	0.891891	0.918502		0.897	0.534234	0.538096	-1.402	-1.42023		0.897	0.0115918	0.0188172		0.0115918	0.0188172	0.0655833		4.68159	1.75575	3.21479	1.64349		0.897	1.41281	0.409955		1.9296	0.622526		0.580988	-1.06293	0.579084	0.354764		0.897	1.30953	0.543146		1.43707	0.580988	1.43347	0.581861		0.897	-0.00298603	0.00217923
0.898	0.898	0.892885	0.919499		0.898	0.534765	0.538639	-1.40133	-1.41942		0.898	0.0115851	0.018819		0.0115851	0.018819	0.0655922		4.68089	1.75763	3.21798	1.6459		0.898	1.40882	0.409652		1.93	0.623049		0.581631	-1.06138	0.579427	0.354986		0.898	1.30817	0.542948		1.43862	0.581631	1.43502	0.582494		0.898	-0.00299802	0.00217268
0.899	0.899	0.893879	0.920496		0.899	0.535296	0.539182	-1.40067	-1.41862		0.899	0.0115784	0.0188208		0.0115784	0.0188208	0.0656042		4.68019	1.7595	3.22116	1.6483		0.899	1.40484	0.409348		1.9304	0.623572		0.582274	-1.05982	0.579769	0.355208		0.899	1.3068	0.542751		1.44018	0.582274	1.43657	0.583127		0.899	-0.00300992	0.00216673
0.9	0.9	0.894873	0.921492		0.9	0.535827	0.539725	-1.4	-1.41781		0.9	0.0115717	0.0188226		0.0115717	0.0188226	0.0656178		4.67948	1.76137	3.22434	1.65071		0.9	1.40085	0.409041		1.9308	0.624096		0.582917	-1.05827	0.58011	0.35543		0.9	1.30544	0.542555		1.44173	0.582917	1.43812	0.58376		0.9	-0.00302166	0.00216135
0.901	0.901	0.895867	0.922489		0.901	0.536357	0.540267	-1.39933	-1.41701		0.901	0.0115649	0.0188244		0.0115649	0.0188244	0.0656313		4.67878	1.76324	3.22751	1.65311		0.901	1.39687	0.408734		1.9312	0.624621		0.58356	-1.05671	0.580451	0.355652		0.901	1.30408	0.542358		1.44329	0.58356	1.43966	0.584394		0.901	-0.00303329	0.00215642
0.902	0.902	0.896861	0.923485		0.902	0.536887	0.54081	-1.39867	-1.41621		0.902	0.0115581	0.0188262		0.0115581	0.0188262	0.0656444		4.67807	1.76511	3.23069	1.65552		0.902	1.39289	0.408425		1.9316	0.625146		0.584203	-1.05515	0.580792	0.355873		0.902	1.30272	0.542162		1.44485	0.584203	1.44121	0.585028		0.902	-0.00304473	0.00215179
0.903	0.903	0.897855	0.924481		0.903	0.537417	0.541352	-1.398	-1.41541		0.903	0.0115513	0.0188279		0.0115513	0.0188279	0.0656467		4.67737	1.76699	3.23386	1.65793		0.903	1.38891	0.408114		1.932	0.625672		0.584846	-1.0536	0.581132	0.356095		0.903	1.30135	0.541966		1.4464	0.584846	1.44276	0.585663		0.903	-0.00305604	0.00214757
0.904	0.904	0.898849	0.925478		0.904	0.537947	0.541893	-1.39733	-1.41461		0.904	0.0115444	0.0188296		0.0115444	0.0188296	0.0656399		4.67666	1.76886	3.23703	1.66034		0.904	1.38493	0.407802		1.9324	0.626198		0.585489	-1.05204	0.581472	0.356316		0.904	1.29999	0.541771		1.44796	0.585489	1.4443	0.586298		0.904	-0.00306723	0.00214357
0.905	0.905	0.899843	0.926474		0.905	0.538477	0.542435	-1.39667	-1.41381		0.905	0.0115375	0.0188313		0.0115375	0.0188313	0.0656258		4.67595	1.77073	3.24019	1.66275		0.905	1.38095	0.407489		1.9328	0.626726		0.586132	-1.05049	0.581811	0.356537		0.905	1.29863	0.541576		1.44951	0.586132	1.44585	0.586933		0.905	-0.00307854	0.0021399
0.906	0.906	0.900836	0.92747		0.906	0.539006	0.542976	-1.396	-1.41301		0.906	0.0115306	0.018833		0.0115306	0.018833	0.0656102		4.67524	1.7726	3.24336	1.66516		0.906	1.37697	0.407173		1.9332	0.627254		0.586775	-1.04893	0.582149	0.356758		0.906	1.29726	0.541381		1.45107	0.586775	1.4474	0.587568		0.906	-0.00309025	0.00213607
0.907	0.907	0.90183	0.928467		0.907	0.539535	0.543517	-1.39533	-1.41221		0.907	0.0115237	0.0188348		0.0115237	0.0188348	0.065604		4.67453	1.77447	3.24652	1.66757		0.907	1.373	0.406857		1.9336	0.627782		0.587418	-1.04738	0.582487	0.356978		0.907	1.2959	0.541187		1.45262	0.587418	1.44894	0.588202		0.907	-0.00310238	0.00213159
0.908	0.908	0.902824	0.929463		0.908	0.540064	0.544058	-1.39467	-1.41142		0.908	0.0115167	0.0188365		0.0115167	0.0188365	0.0656182		4.67382	1.77634	3.24968	1.66998		0.908	1.36903	0.406539		1.934	0.628312		0.588061	-1.04582	0.582825	0.357197		0.908	1.29453	0.540993		1.45418	0.588061	1.45049	0.588835		0.908	-0.00311466	0.00212615
0.909	0.909	0.903818	0.930459		0.909	0.540593	0.544599	-1.394	-1.41062		0.909	0.0115098	0.0188382		0.0115098	0.0188382	0.0656496		4.67311	1.77821	3.25283	1.6724		0.909	1.36505	0.406219		1.9344	0.628842		0.588704	-1.04427	0.583162	0.357416		0.909	1.29317	0.5408		1.45573	0.588704	1.45203	0.589468		0.909	-0.00312714	0.00211999
0.91	0.91	0.904812	0.931455		0.91	0.541121	0.545139	-1.39333	-1.40983		0.91	0.0115028	0.0188399		0.0115028	0.0188399	0.0656869		4.6724	1.78007	3.25599	1.67481		0.91	1.36109	0.405898		1.9348	0.629373		0.589347	-1.04271	0.583499	0.357634		0.91	1.2918	0.540606		1.45729	0.589347	1.45358	0.590099		0.91	-0.00313963	0.00211288
0.911	0.911	0.905806	0.932452		0.911	0.54165	0.545679	-1.39267	-1.40904		0.911	0.0114957	0.0188415		0.0114957	0.0188415	0.0657171		4.67169	1.78194	3.25914	1.67723		0.911	1.35712	0.405575		1.9352	0.629904		0.58999	-1.04116	0.583835	0.357852		0.911	1.29043	0.540413		1.45884	0.58999	1.45512	0.59073		0.911	-0.00315203	0.00210537
0.912	0.912	0.9068	0.933448		0.912	0.542178	0.546219	-1.392	-1.40824		0.912	0.0114886	0.018843		0.0114886	0.018843	0.0657271		4.67098	1.78381	3.26229	1.67964		0.912	1.35315	0.405251		1.9356	0.630436		0.590632	-1.0396	0.584171	0.35807		0.912	1.28907	0.54022		1.4604	0.590632	1.45667	0.591361		0.912	-0.00316412	0.00209782
0.913	0.913	0.907794	0.934444		0.913	0.542705	0.546758	-1.39133	-1.40745		0.913	0.0114815	0.0188445		0.0114815	0.0188445	0.0657183		4.67026	1.78568	3.26543	1.68206		0.913	1.34919	0.404925		1.936	0.630969		0.591275	-1.03805	0.584507	0.358287		0.913	1.2877	0.540027		1.46195	0.591275	1.45822	0.591993		0.913	-0.00317576	0.00209093
0.914	0.914	0.908787	0.93544		0.914	0.543233	0.547297	-1.39067	-1.40666		0.914	0.0114744	0.0188461		0.0114744	0.0188461	0.0657015		4.66955	1.78755	3.26858	1.68447		0.914	1.34523	0.404597		1.9364	0.631503		0.591918	-1.0365	0.584842	0.358505		0.914	1.28634	0.539834		1.4635	0.591918	1.45976	0.592626		0.914	-0.00318706	0.0020851
0.915	0.915	0.909781	0.936436		0.915	0.54376	0.547836	-1.39	-1.40587		0.915	0.0114672	0.0188476		0.0114672	0.0188476	0.0656936		4.66883	1.78942	3.27172	1.68689		0.915	1.34127	0.404268		1.9368	0.632038		0.592561	-1.03494	0.585177	0.358723		0.915	1.28497	0.539642		1.46506	0.592561	1.46131	0.593261		0.915	-0.00319834	0.00208039
0.916	0.916	0.910775	0.937432		0.916	0.544288	0.548375	-1.38933	-1.40508		0.916	0.01146	0.0188492		0.01146	0.0188492	0.0656988		4.66812	1.79128	3.27486	1.68931		0.916	1.33731	0.403938		1.9372	0.632573		0.593204	-1.03339	0.585512	0.358941		0.916	1.2836	0.53945		1.46661	0.593204	1.46285	0.593895		0.916	-0.00320963	0.00207626
0.917	0.917	0.911769	0.938428		0.917	0.544815	0.548914	-1.38867	-1.4043		0.917	0.0114527	0.0188507		0.0114527	0.0188507	0.0657107		4.6674	1.79315	3.27799	1.69173		0.917	1.33336	0.403605		1.9376	0.633109		0.593847	-1.03184	0.585846	0.359158		0.917	1.28224	0.539259		1.46816	0.593847	1.4644	0.59453		0.917	-0.00322118	0.00207265
0.918	0.918	0.912763	0.939424		0.918	0.545341	0.549452	-1.388	-1.40351		0.918	0.0114454	0.0188522		0.0114454	0.0188522	0.0657251		4.66668	1.79502	3.28112	1.69414		0.918	1.3294	0.403272		1.938	0.633646		0.594489	-1.03028	0.586179	0.359375		0.918	1.28087	0.539068		1.46972	0.594489	1.46594	0.595165		0.918	-0.00323275	0.00206874
0.919	0.919	0.913756	0.94042		0.919	0.545868	0.54999	-1.38733	-1.40272		0.919	0.0114381	0.0188537		0.0114381	0.0188537	0.0657383		4.66596	1.79688	3.28425	1.69656		0.919	1.32545	0.402936		1.9384	0.634183		0.595132	-1.02873	0.586513	0.359592		0.919	1.2795	0.538877		1.47127	0.595132	1.46748	0.595799		0.919	-0.0032443	0.00206483
0.92	0.92	0.91475	0.941415		0.92	0.546394	0.550528	-1.38667	-1.40194		0.92	0.0114308	0.0188552		0.0114308	0.0188552	0.0657478		4.66524	1.79875	3.28738	1.69898		0.92	1.3215	0.402599		1.9388	0.634721		0.595775	-1.02718	0.586845	0.359809		0.92	1.27813	0.538687		1.47282	0.595775	1.46903	0.596434		0.92	-0.00325591	0.00206054
0.921	0.921	0.915744	0.942411		0.921	0.54692	0.551065	-1.386	-1.40115		0.921	0.0114234	0.0188566		0.0114234	0.0188566	0.0657538		4.66452	1.80062	3.2905	1.7014		0.921	1.31756	0.402261		1.9392	0.63526		0.596418	-1.02562	0.587178	0.360025		0.921	1.27676	0.538496		1.47438	0.596418	1.47057	0.597068		0.921	-0.0032674	0.00205591
0.922	0.922	0.916738	0.943407		0.922	0.547446	0.551602	-1.38533	-1.40037		0.922	0.0114161	0.018858		0.0114161	0.018858	0.0657561		4.6638	1.80248	3.29362	1.70382		0.922	1.31361	0.40192		1.9396	0.6358		0.59706	-1.02407	0.58751	0.360241		0.922	1.2754	0.538306		1.47593	0.59706	1.47212	0.597702		0.922	-0.00327854	0.00205125
0.923	0.923	0.917732	0.944403		0.923	0.547972	0.552139	-1.38467	-1.39959		0.923	0.0114087	0.0188594		0.0114087	0.0188594	0.0657605		4.66308	1.80435	3.29674	1.70625		0.923	1.30967	0.401578		1.94	0.636341		0.597703	-1.02252	0.587842	0.360457		0.923	1.27403	0.538116		1.47748	0.597703	1.47366	0.598336		0.923	-0.00328961	0.00204708
0.924	0.924	0.918725	0.945399		0.924	0.548498	0.552676	-1.384	-1.39881		0.924	0.0114012	0.0188608		0.0114012	0.0188608	0.0657629		4.66236	1.80621	3.29986	1.70867		0.924	1.30573	0.401235		1.9404	0.636882		0.598346	-1.02097	0.588174	0.360673		0.924	1.27266	0.537926		1.47903	0.598346	1.4752	0.598971		0.924	-0.00330045	0.00204305
0.925	0.925	0.919719	0.946394		0.925	0.549023	0.553213	-1.38333	-1.39803		0.925	0.0113938	0.0188622		0.0113938	0.0188622	0.0657642		4.66164	1.80808	3.30297	1.71109		0.925	1.3018	0.40089		1.9408	0.637425		0.598988	-1.01941	0.588506	0.360889		0.925	1.27129	0.537737		1.48059	0.598988	1.47675	0.599606		0.925	-0.00331095	0.00203975
0.926	0.926	0.920713	0.94739		0.926	0.549548	0.553749	-1.38267	-1.39725		0.926	0.0113863	0.0188636		0.0113863	0.0188636	0.0657638		4.66091	1.80994	3.30608	1.71351		0.926	1.29786	0.400543		1.9412	0.637968		0.599631	-1.01786	0.588837	0.361104		0.926	1.26992	0.537547		1.48214	0.599631	1.47829	0.600243		0.926	-0.0033214	0.00203721
0.927	0.927	0.921707	0.948386		0.927	0.550073	0.554285	-1.382	-1.39647		0.927	0.0113788	0.0188649		0.0113788	0.0188649	0.0657619		4.66019	1.81181	3.30918	1.71593		0.927	1.29393	0.400195		1.9416	0.638512		0.600274	-1.01631	0.589167	0.36132		0.927	1.26856	0.537359		1.48369	0.600274	1.47983	0.600879		0.927	-0.00333203	0.002035
0.928	0.928	0.9227	0.949381		0.928	0.550597	0.55482	-1.38133	-1.39569		0.928	0.0113713	0.0188663		0.0113713	0.0188663	0.0657635		4.65946	1.81367	3.31229	1.71836		0.928	1.29	0.399845		1.942	0.639057		0.600916	-1.01476	0.589498	0.361535		0.928	1.26719	0.53717		1.48524	0.600916	1.48138	0.601515		0.928	-0.00334253	0.00203272
0.929	0.929	0.923694	0.950377		0.929	0.551122	0.555356	-1.38067	-1.39491		0.929	0.0113637	0.0188676		0.0113637	0.0188676	0.0657646		4.65874	1.81553	3.31539	1.72078		0.929	1.28607	0.399493		1.9424	0.639602		0.601559	-1.01321	0.589828	0.36175		0.929	1.26582	0.536982		1.48679	0.601559	1.48292	0.602152		0.929	-0.00335286	0.00203078
0.93	0.93	0.924688	0.951372		0.93	0.551646	0.555891	-1.38	-1.39413		0.93	0.0113561	0.018869		0.0113561	0.018869	0.0657649		4.65801	1.8174	3.31848	1.7232		0.93	1.28215	0.39914		1.9428	0.640149		0.602202	-1.01166	0.590157	0.361965		0.93	1.26445	0.536794		1.48834	0.602202	1.48446	0.602789		0.93	-0.00336328	0.00202893
0.931	0.931	0.925681	0.952368		0.931	0.55217	0.556426	-1.37933	-1.39336		0.931	0.0113485	0.0188703		0.0113485	0.0188703	0.0657637		4.65728	1.81926	3.32158	1.72563		0.931	1.27822	0.398785		1.9432	0.640696		0.602844	-1.0101	0.590486	0.36218		0.931	1.26308	0.536606		1.4899	0.602844	1.486	0.603425		0.931	-0.00337392	0.00202682
0.932	0.932	0.926675	0.953363		0.932	0.552694	0.556961	-1.37867	-1.39258		0.932	0.0113408	0.0188716		0.0113408	0.0188716	0.0657607		4.65656	1.82112	3.32467	1.72805		0.932	1.2743	0.398428		1.9436	0.641244		0.603487	-1.00855	0.590815	0.362394		0.932	1.26171	0.536419		1.49145	0.603487	1.48755	0.604061		0.932	-0.00338483	0.00202427
0.933	0.933	0.927669	0.954359		0.933	0.553217	0.557495	-1.378	-1.39181		0.933	0.0113331	0.018873		0.0113331	0.018873	0.0657612		4.65583	1.82299	3.32775	1.73047		0.933	1.27039	0.39807		1.944	0.641793		0.604129	-1.007	0.591143	0.362607		0.933	1.26034	0.536232		1.493	0.604129	1.48909	0.604697		0.933	-0.00339599	0.00202107
0.934	0.934	0.928662	0.955354		0.934	0.55374	0.558029	-1.37733	-1.39104		0.934	0.0113254	0.0188743		0.0113254	0.0188743	0.0657716		4.6551	1.82485	3.33084	1.7329		0.934	1.26647	0.397709		1.9444	0.642343		0.604772	-1.00545	0.59147	0.36282		0.934	1.25897	0.536045		1.49455	0.604772	1.49063	0.605331		0.934	-0.00340751	0.00201708
0.935	0.935	0.929656	0.95635		0.935	0.554263	0.558563	-1.37667	-1.39026		0.935	0.0113176	0.0188756		0.0113176	0.0188756	0.0657903		4.65437	1.82671	3.33392	1.73532		0.935	1.26256	0.397348		1.9448	0.642894		0.605414	-1.0039	0.591797	0.363033		0.935	1.2576	0.535858		1.4961	0.605414	1.49217	0.605964		0.935	-0.00341947	0.00201202
0.936	0.936	0.930649	0.957345		0.936	0.554786	0.559097	-1.376	-1.38949		0.936	0.0113099	0.0188768		0.0113099	0.0188768	0.0658084		4.65364	1.82857	3.33699	1.73775		0.936	1.25865	0.396984		1.9452	0.643446		0.606057	-1.00235	0.592124	0.363245		0.936	1.25622	0.535672		1.49765	0.606057	1.49371	0.606596		0.936	-0.00343135	0.0020057
0.937	0.937	0.931643	0.958341		0.937	0.555309	0.559631	-1.37533	-1.38872		0.937	0.0113021	0.018878		0.0113021	0.018878	0.065822		4.6529	1.83043	3.34007	1.74017		0.937	1.25474	0.396619		1.9456	0.643999		0.606699	-1.0008	0.592451	0.363456		0.937	1.25485	0.535485		1.4992	0.606699	1.49525	0.607228		0.937	-0.00344318	0.00199893
0.938	0.938	0.932637	0.959336		0.938	0.555831	0.560164	-1.37467	-1.38795		0.938	0.0112943	0.0188792		0.0112943	0.0188792	0.0658293		4.65217	1.83229	3.34314	1.7426		0.938	1.25084	0.396253		1.946	0.644552		0.607342	-0.99925	0.592777	0.363668		0.938	1.25348	0.535299		1.50075	0.607342	1.4968	0.607859		0.938	-0.00345488	0.0019918
0.939	0.939	0.93363	0.960331		0.939	0.556354	0.560697	-1.374	-1.38718		0.939	0.0112865	0.0188804		0.0112865	0.0188804	0.0658306		4.65144	1.83415	3.3462	1.74502		0.939	1.24694	0.395884		1.9464	0.645107		0.607984	-0.9977	0.593104	0.363879		0.939	1.25211	0.535113		1.5023	0.607984	1.49834	0.608491		0.939	-0.00346634	0.00198495
0.94	0.94	0.934624	0.961326		0.94	0.556876	0.561229	-1.37333	-1.38641		0.94	0.0112786	0.0188816		0.0112786	0.0188816	0.0658283		4.6507	1.83601	3.34927	1.74745		0.94	1.24304	0.395514		1.9468	0.645662		0.608627	-0.99615	0.59343	0.36409		0.94	1.25073	0.534927		1.50385	0.608627	1.49988	0.609123		0.94	-0.00347766	0.00197877
0.941	0.941	0.935618	0.962322		0.941	0.557397	0.561762	-1.37267	-1.38564		0.941	0.0112708	0.0188827		0.0112708	0.0188827	0.0658237		4.64997	1.83787	3.35233	1.74988		0.941	1.23914	0.395142		1.9472	0.646219		0.609269	-0.9946	0.593755	0.364301		0.941	1.24936	0.534741		1.5054	0.609269	1.50142	0.609756		0.941	-0.00348905	0.00197322
0.942	0.942	0.936611	0.963317		0.942	0.557919	0.562294	-1.372	-1.38488		0.942	0.0112629	0.0188839		0.0112629	0.0188839	0.0658249		4.64923	1.83973	3.35539	1.7523		0.942	1.23525	0.394768		1.9476	0.646776		0.609912	-0.99305	0.59408	0.364512		0.942	1.24799	0.534556		1.50695	0.609912	1.50296	0.610389		0.942	-0.00350053	0.00196801
0.943	0.943	0.937605	0.964312		0.943	0.55844	0.562826	-1.37133	-1.38411		0.943	0.0112549	0.018885		0.0112549	0.018885	0.0658297		4.6485	1.84159	3.35844	1.75473		0.943	1.23136	0.394393		1.948	0.647335		0.610554	-0.991501	0.594404	0.364723		0.943	1.24662	0.534372		1.5085	0.610554	1.5045	0.611022		0.943	-0.00351227	0.00196301
0.944	0.944	0.938598	0.965307		0.944	0.558961	0.563358	-1.37067	-1.38334		0.944	0.011247	0.0188861		0.011247	0.0188861	0.0658381		4.64776	1.84345	3.36149	1.75715		0.944	1.22748	0.394016		1.9484	0.647894		0.611196	-0.989952	0.594728	0.364933		0.944	1.24524	0.534187		1.51005	0.611196	1.50604	0.611655		0.944	-0.00352408	0.00195762
0.945	0.945	0.939592	0.966302		0.945	0.559482	0.563889	-1.37	-1.38258		0.945	0.011239	0.0188873		0.011239	0.0188873	0.0658484		4.64702	1.84531	3.36453	1.75958		0.945	1.22359	0.393637		1.9488	0.648454		0.611839	-0.988403	0.595052	0.365142		0.945	1.24387	0.534003		1.5116	0.611839	1.50758	0.612287		0.945	-0.00353593	0.00195202
0.946	0.946	0.940585	0.967298		0.946	0.560003	0.56442	-1.36933	-1.38182		0.946	0.011231	0.0188883		0.011231	0.0188883	0.065859		4.64628	1.84717	3.36758	1.762		0.946	1.21971	0.393257		1.9492	0.649015		0.612481	-0.986854	0.595375	0.365352		0.946	1.24249	0.533819		1.51315	0.612481	1.50912	0.612919		0.946	-0.00354804	0.00194598
0.947	0.947	0.941579	0.968293		0.947	0.560523	0.564951	-1.36867	-1.38105		0.947	0.0112229	0.0188894		0.0112229	0.0188894	0.0658694		4.64555	1.84903	3.37062	1.76443		0.947	1.21583	0.392875		1.9496	0.649578		0.613123	-0.985305	0.595698	0.365561		0.947	1.24112	0.533635		1.51469	0.613123	1.51066	0.613551		0.947	-0.00356008	0.00193919
0.948	0.948	0.942573	0.969288		0.948	0.561044	0.565482	-1.368	-1.38029		0.948	0.0112148	0.0188905		0.0112148	0.0188905	0.0658691		4.64481	1.85089	3.37365	1.76686		0.948	1.21196	0.392491		1.95	0.650141		0.613766	-0.983757	0.59602	0.36577		0.948	1.23974	0.533452		1.51624	0.613766	1.5122	0.614182		0.948	-0.0035721	0.00193226
0.949	0.949	0.943566	0.970283		0.949	0.561564	0.566012	-1.36733	-1.37953		0.949	0.0112067	0.0188915		0.0112067	0.0188915	0.0658597		4.64406	1.85274	3.37668	1.76928		0.949	1.20809	0.392105		1.9504	0.650705		0.614408	-0.982208	0.596343	0.365979		0.949	1.23837	0.533268		1.51779	0.614408	1.51374	0.614813		0.949	-0.00358384	0.00192505
0.95	0.95	0.94456	0.971278		0.95	0.562083	0.566542	-1.36667	-1.37877		0.95	0.0111986	0.0188925		0.0111986	0.0188925	0.0658429		4.64332	1.8546	3.37971	1.77171		0.95	1.20422	0.391718		1.9508	0.651271		0.61505	-0.98066	0.596665	0.366187		0.95	1.237	0.533084		1.51934	0.61505	1.51528	0.615445		0.95	-0.0035951	0.0019184
0.951	0.951	0.945553	0.972273		0.951	0.562603	0.567072	-1.366	-1.378		0.951	0.0111905	0.0188936		0.0111905	0.0188936	0.0658247		4.64258	1.85646	3.38274	1.77413		0.951	1.20035	0.391329		1.9512	0.651837		0.615693	-0.979112	0.596988	0.366397		0.951	1.23562	0.532901		1.52089	0.615693	1.51682	0.616077		0.951	-0.00360574	0.00191263
0.952	0.952	0.946547	0.973268		0.952	0.563122	0.567602	-1.36533	-1.37724		0.952	0.0111823	0.0188946		0.0111823	0.0188946	0.0658157		4.64184	1.85832	3.38576	1.77656		0.952	1.19649	0.390938		1.9516	0.652405		0.616335	-0.977564	0.59731	0.366606		0.952	1.23425	0.532717		1.52244	0.616335	1.51836	0.616711		0.952	-0.00361621	0.00190828
0.953	0.953	0.94754	0.974263		0.953	0.563641	0.568131	-1.36467	-1.37649		0.953	0.0111742	0.0188957		0.0111742	0.0188957	0.0658272		4.64109	1.86017	3.38877	1.77898		0.953	1.19263	0.390545		1.952	0.652973		0.616977	-0.976016	0.597632	0.366815		0.953	1.23287	0.532535		1.52398	0.616977	1.5199	0.617346		0.953	-0.00362705	0.00190454
0.954	0.954	0.948534	0.975258		0.954	0.56416	0.56866	-1.364	-1.37573		0.954	0.011166	0.0188968		0.011166	0.0188968	0.0658559		4.64035	1.86203	3.39179	1.78141		0.954	1.18878	0.390151		1.9524	0.653543		0.617619	-0.974469	0.597953	0.367023		0.954	1.2315	0.532353		1.52553	0.617619	1.52144	0.61798		0.954	-0.00363852	0.00190077
0.955	0.955	0.949527	0.976252		0.955	0.564679	0.569189	-1.36333	-1.37497		0.955	0.0111578	0.0188978		0.0111578	0.0188978	0.0658906		4.6396	1.86389	3.3948	1.78384		0.955	1.18492	0.389755		1.9528	0.654114		0.618261	-0.972921	0.598273	0.367231		0.955	1.23012	0.532171		1.52708	0.618261	1.52298	0.618614		0.955	-0.00365023	0.00189618
0.956	0.956	0.95052	0.977247		0.956	0.565197	0.569718	-1.36267	-1.37421		0.956	0.0111495	0.0188987		0.0111495	0.0188987	0.0659181		4.63886	1.86574	3.3978	1.78626		0.956	1.18107	0.389357		1.9532	0.654685		0.618904	-0.971374	0.598593	0.367439		0.956	1.22875	0.531989		1.52863	0.618904	1.52452	0.619246		0.956	-0.00366195	0.00189093
0.957	0.957	0.951514	0.978242		0.957	0.565716	0.570246	-1.362	-1.37345		0.957	0.0111412	0.0188996		0.0111412	0.0188996	0.0659252		4.63811	1.8676	3.40081	1.78869		0.957	1.17723	0.388958		1.9536	0.655258		0.619546	-0.969827	0.598913	0.367646		0.957	1.22737	0.531807		1.53017	0.619546	1.52606	0.619878		0.957	-0.00367382	0.00188495
0.958	0.958	0.952508	0.979237		0.958	0.566234	0.570775	-1.36133	-1.3727		0.958	0.0111329	0.0189005		0.0111329	0.0189005	0.0659135		4.63736	1.86945	3.4038	1.79111		0.958	1.17338	0.388556		1.954	0.655832		0.620188	-0.96828	0.599232	0.367853		0.958	1.22599	0.531626		1.53172	0.620188	1.5276	0.620509		0.958	-0.00368615	0.00187807
0.959	0.959	0.953501	0.980232		0.959	0.566751	0.571302	-1.36067	-1.37194		0.959	0.0111246	0.0189014		0.0111246	0.0189014	0.0658938		4.63662	1.87131	3.4068	1.79353		0.959	1.16954	0.388153		1.9544	0.656407		0.62083	-0.966733	0.599551	0.368059		0.959	1.22462	0.531445		1.53327	0.62083	1.52913	0.621139		0.959	-0.0036986	0.00186992
0.96	0.96	0.954494	0.981226		0.96	0.567269	0.57183	-1.36	-1.37119		0.96	0.0111163	0.0189023		0.0111163	0.0189023	0.0658829		4.63587	1.87316	3.40979	1.79596		0.96	1.16571	0.387749		1.9548	0.656984		0.621472	-0.965187	0.59987	0.368264		0.96	1.22324	0.531264		1.53481	0.621472	1.53067	0.621768		0.96	-0.00371123	0.00186117
0.961	0.961	0.955488	0.982221		0.961	0.567786	0.572357	-1.35933	-1.37044		0.961	0.0111079	0.0189032		0.0111079	0.0189032	0.0658851		4.63512	1.87501	3.41278	1.79838		0.961	1.16188	0.387342		1.9552	0.657561		0.622114	-0.96364	0.600188	0.368469		0.961	1.22186	0.531083		1.53636	0.622114	1.53221	0.622396		0.961	-0.00372425	0.00185172
0.962	0.962	0.956481	0.983216		0.962	0.568303	0.572885	-1.35867	-1.36968		0.962	0.0110995	0.0189041		0.0110995	0.0189041	0.065894		4.63437	1.87687	3.41576	1.80081		0.962	1.15805	0.386934		1.9556	0.65814		0.622756	-0.962094	0.600506	0.368674		0.962	1.22048	0.530902		1.53791	0.622756	1.53375	0.623024		0.962	-0.00373745	0.00184151
0.963	0.963	0.957475	0.98421		0.963	0.56882	0.573412	-1.358	-1.36893		0.963	0.0110911	0.018905		0.0110911	0.018905	0.0659054		4.63362	1.87872	3.41874	1.80323		0.963	1.15422	0.386524		1.956	0.65872		0.623398	-0.960548	0.600824	0.368879		0.963	1.21911	0.530722		1.53945	0.623398	1.53529	0.623651		0.963	-0.0037508	0.00183097
0.964	0.964	0.958468	0.985205		0.964	0.569337	0.573938	-1.35733	-1.36818		0.964	0.0110826	0.0189058		0.0110826	0.0189058	0.0659157		4.63286	1.88058	3.42172	1.80565		0.964	1.1504	0.386112		1.9564	0.659301		0.62404	-0.959002	0.60114	0.369082		0.964	1.21773	0.530542		1.541	0.62404	1.53682	0.624277		0.964	-0.00376443	0.00182007
0.965	0.965	0.959462	0.9862		0.965	0.569853	0.574465	-1.35667	-1.36743		0.965	0.0110741	0.0189066		0.0110741	0.0189066	0.0659223		4.63211	1.88243	3.42469	1.80808		0.965	1.14658	0.385698		1.9568	0.659883		0.624682	-0.957456	0.601457	0.369286		0.965	1.21635	0.530362		1.54254	0.624682	1.53836	0.624903		0.965	-0.00377851	0.0018087
0.966	0.966	0.960455	0.987194		0.966	0.57037	0.574991	-1.356	-1.36668		0.966	0.0110656	0.0189074		0.0110656	0.0189074	0.0659253		4.63136	1.88428	3.42765	1.8105		0.966	1.14276	0.385283		1.9572	0.660466		0.625324	-0.95591	0.601773	0.369489		0.966	1.21497	0.530182		1.54409	0.625324	1.5399	0.625529		0.966	-0.00379299	0.00179653
0.967	0.967	0.961448	0.988189		0.967	0.570886	0.575517	-1.35533	-1.36592		0.967	0.0110571	0.0189082		0.0110571	0.0189082	0.0659248		4.6306	1.88613	3.43062	1.81292		0.967	1.13895	0.384866		1.9576	0.661051		0.625966	-0.954365	0.602088	0.369691		0.967	1.21359	0.530003		1.54564	0.625966	1.54143	0.626153		0.967	-0.00380759	0.00178354
0.968	0.968	0.962442	0.989183		0.968	0.571401	0.576042	-1.35467	-1.36518		0.968	0.0110486	0.018909		0.0110486	0.018909	0.0659269		4.62985	1.88799	3.43358	1.81535		0.968	1.13514	0.384447		1.958	0.661637		0.626608	-0.952819	0.602403	0.369893		0.968	1.21221	0.529824		1.54718	0.626608	1.54297	0.626777		0.968	-0.00382206	0.00177003
0.969	0.969	0.963435	0.990178		0.969	0.571917	0.576568	-1.354	-1.36443		0.969	0.01104	0.0189098		0.01104	0.0189098	0.0659287		4.62909	1.88984	3.43653	1.81777		0.969	1.13134	0.384027		1.9584	0.662224		0.62725	-0.951274	0.602719	0.370095		0.969	1.21082	0.529644		1.54873	0.62725	1.54451	0.627401		0.969	-0.00383611	0.00175648
0.97	0.97	0.964429	0.991172		0.97	0.572432	0.577093	-1.35333	-1.36368		0.97	0.0110314	0.0189106		0.0110314	0.0189106	0.0659307		4.62834	1.89169	3.43948	1.82019		0.97	1.12753	0.383604		1.9588	0.662812		0.627892	-0.949729	0.603034	0.370298		0.97	1.20944	0.529465		1.55027	0.627892	1.54605	0.628025		0.97	-0.00384974	0.0017436
0.971	0.971	0.965422	0.992167		0.971	0.572947	0.577618	-1.35267	-1.36293		0.971	0.0110228	0.0189113		0.0110228	0.0189113	0.0659325		4.62758	1.89354	3.44243	1.82261		0.971	1.12374	0.38318		1.9592	0.663402		0.628534	-0.948184	0.603349	0.3705		0.971	1.20806	0.529286		1.55182	0.628534	1.54758	0.628651		0.971	-0.00386332	0.0017317
0.972	0.972	0.966415	0.993161		0.972	0.573462	0.578142	-1.352	-1.36218		0.972	0.0110142	0.0189121		0.0110142	0.0189121	0.0659334		4.62682	1.89539	3.44538	1.82503		0.972	1.11994	0.382754		1.9596	0.663993		0.629176	-0.94664	0.603664	0.370702		0.972	1.20668	0.529108		1.55336	0.629176	1.54912	0.629277		0.972	-0.0038769	0.00172036
0.973	0.973	0.967409	0.994156		0.973	0.573977	0.578666	-1.35133	-1.36144		0.973	0.0110056	0.0189128		0.0110056	0.0189128	0.065935		4.62606	1.89724	3.44832	1.82745		0.973	1.11615	0.382326		1.96	0.664585		0.629818	-0.945095	0.603978	0.370904		0.973	1.2053	0.52893		1.5549	0.629818	1.55066	0.629904		0.973	-0.00389066	0.00170966
0.974	0.974	0.968402	0.99515		0.974	0.574491	0.579191	-1.35067	-1.36069		0.974	0.0109969	0.0189135		0.0109969	0.0189135	0.0659283		4.62531	1.89909	3.45125	1.82987		0.974	1.11236	0.381897		1.9604	0.665179		0.63046	-0.943551	0.604291	0.371106		0.974	1.20392	0.528752		1.55645	0.63046	1.55219	0.63053		0.974	-0.00390485	0.00169898
0.975	0.975	0.969395	0.996144		0.975	0.575005	0.579714	-1.35	-1.35995		0.975	0.0109882	0.0189143		0.0109882	0.0189143	0.0659151		4.62455	1.90094	3.45418	1.83229		0.975	1.10858	0.381466		1.9608	0.665774		0.631102	-0.942007	0.604604	0.371307		0.975	1.20254	0.528574		1.55799	0.631102	1.55373	0.631156		0.975	-0.00391913	0.00168771
0.976	0.976	0.970389	0.997139		0.976	0.575519	0.580238	-1.34933	-1.3592		0.976	0.0109795	0.018915		0.0109795	0.018915	0.0659002		4.62378	1.90279	3.45711	1.83471		0.976	1.1048	0.381033		1.9612	0.66637		0.631744	-0.940463	0.604918	0.371508		0.976	1.20116	0.528397		1.55954	0.631744	1.55526	0.631782		0.976	-0.00393303	0.00167612
0.977	0.977	0.971382	0.998133		0.977	0.576033	0.580761	-1.34867	-1.35846		0.977	0.0109708	0.0189157		0.0109708	0.0189157	0.065893		4.62302	1.90464	3.46003	1.83713		0.977	1.10102	0.380598		1.9616	0.666968		0.632386	-0.938919	0.605231	0.37171		0.977	1.19978	0.528219		1.56108	0.632386	1.5568	0.632408		0.977	-0.00394663	0.00166472
0.978	0.978	0.972375	0.999127		0.978	0.576546	0.581284	-1.348	-1.35771		0.978	0.010962	0.0189165		0.010962	0.0189165	0.0658949		4.62226	1.90649	3.46295	1.83955		0.978	1.09725	0.380162		1.962	0.667567		0.633027	-0.937375	0.605544	0.371911		0.978	1.1984	0.528041		1.56262	0.633027	1.55833	0.633034		0.978	-0.00395986	0.00165356
0.979	0.979	0.973369	1.00012		0.979	0.57706	0.581807	-1.34733	-1.35697		0.979	0.0109533	0.0189172		0.0109533	0.0189172	0.0659068		4.6215	1.90834	3.46587	1.84197		0.979	1.09348	0.379724		1.9624	0.668167		0.633669	-0.935832	0.605857	0.372112		0.979	1.19702	0.527864		1.56417	0.633669	1.55987	0.633661		0.979	-0.00397294	0.0016432
0.98	0.98	0.974362	1.00112		0.98	0.577573	0.58233	-1.34667	-1.35623		0.98	0.0109444	0.0189179		0.0109444	0.0189179	0.0659251		4.62073	1.91019	3.46878	1.84439		0.98	1.08972	0.379284		1.9628	0.668769		0.634311	-0.934288	0.60617	0.372314		0.98	1.19564	0.527687		1.56571	0.634311	1.5614	0.634289		0.98	-0.00398591	0.00163341
0.981	0.981	0.975355	1.00211		0.981	0.578086	0.582852	-1.346	-1.35549		0.981	0.0109356	0.0189186		0.0109356	0.0189186	0.0659383		4.61997	1.91204	3.47168	1.84681		0.981	1.08595	0.378842		1.9632	0.669372		0.634953	-0.932745	0.606482	0.372515		0.981	1.19426	0.52751		1.56725	0.634953	1.56294	0.634917		0.981	-0.0039986	0.00162432
0.982	0.982	0.976348	1.0031		0.982	0.578598	0.583374	-1.34533	-1.35475		0.982	0.0109268	0.0189192		0.0109268	0.0189192	0.0659433		4.6192	1.91388	3.47459	1.84922		0.982	1.0822	0.378398		1.9636	0.669977		0.635594	-0.931202	0.606795	0.372716		0.982	1.19288	0.527334		1.5688	0.635594	1.56447	0.635546		0.982	-0.00401087	0.00161606
0.983	0.983	0.977342	1.0041		0.983	0.57911	0.583896	-1.34467	-1.35401		0.983	0.0109179	0.0189199		0.0109179	0.0189199	0.0659389		4.61844	1.91573	3.47748	1.85164		0.983	1.07844	0.377953		1.964	0.670583		0.636236	-0.929659	0.607107	0.372918		0.983	1.1915	0.527157		1.57034	0.636236	1.56601	0.636177		0.983	-0.00402276	0.00160877
0.984	0.984	0.978335	1.00509		0.984	0.579623	0.584418	-1.344	-1.35327		0.984	0.010909	0.0189205		0.010909	0.0189205	0.0659274		4.61767	1.91758	3.48038	1.85406		0.984	1.07469	0.377506		1.9644	0.671191		0.636878	-0.928116	0.607419	0.37312		0.984	1.19012	0.526981		1.57188	0.636878	1.56754	0.636808		0.984	-0.0040345	0.00160237
0.985	0.985	0.979328	1.00609		0.985	0.580134	0.584939	-1.34333	-1.35253		0.985	0.0109001	0.0189211		0.0109001	0.0189211	0.0659202		4.6169	1.91942	3.48327	1.85647		0.985	1.07095	0.377057		1.9648	0.6718		0.63752	-0.926574	0.60773	0.373321		0.985	1.18874	0.526805		1.57343	0.63752	1.56908	0.637439		0.985	-0.00404647	0.00159653
0.986	0.986	0.980322	1.00708		0.986	0.580646	0.58546	-1.34267	-1.35179		0.986	0.0108912	0.0189217		0.0108912	0.0189217	0.0659298		4.61614	1.92127	3.48615	1.85889		0.986	1.0672	0.376607		1.9652	0.67241		0.638161	-0.925032	0.608042	0.373523		0.986	1.18735	0.526629		1.57497	0.638161	1.57061	0.638071		0.986	-0.00405834	0.00159061
0.987	0.987	0.981315	1.00808		0.987	0.581158	0.585981	-1.342	-1.35105		0.987	0.0108823	0.0189223		0.0108823	0.0189223	0.065955		4.61537	1.92312	3.48903	1.8613		0.987	1.06346	0.376155		1.9656	0.673022		0.638803	-0.923489	0.608353	0.373724		0.987	1.18597	0.526454		1.57651	0.638803	1.57214	0.638703		0.987	-0.00407014	0.00158506
0.988	0.988	0.982308	1.00907		0.988	0.581669	0.586502	-1.34133	-1.35031		0.988	0.0108734	0.0189229		0.0108734	0.0189229	0.0659863		4.6146	1.92496	3.49191	1.86372		0.988	1.05973	0.375701		1.966	0.673636		0.639445	-0.921947	0.608664	0.373925		0.988	1.18459	0.526278		1.57805	0.639445	1.57368	0.639335		0.988	-0.00408164	0.00157941
0.989	0.989	0.983301	1.01006		0.989	0.58218	0.587022	-1.34067	-1.34957		0.989	0.0108644	0.0189234		0.0108644	0.0189234	0.0660106		4.61383	1.92681	3.49478	1.86613		0.989	1.056	0.375245		1.9664	0.674251		0.640086	-0.920405	0.608975	0.374126		0.989	1.18321	0.526103		1.57959	0.640086	1.57521	0.639967		0.989	-0.00409245	0.00157425
0.99	0.99	0.984295	1.01106		0.99	0.58269	0.587542	-1.34	-1.34884		0.99	0.0108554	0.0189239		0.0108554	0.0189239	0.0660144		4.61306	1.92865	3.49765	1.86854		0.99	1.05227	0.374787		1.9668	0.674868		0.640728	-0.918864	0.609286	0.374328		0.99	1.18184	0.525927		1.58114	0.640728	1.57674	0.640601		0.99	-0.00410287	0.00157012
0.991	0.991	0.985288	1.01205		0.991	0.583201	0.588062	-1.33933	-1.3481		0.991	0.0108464	0.0189243		0.0108464	0.0189243	0.0659993		4.61228	1.9305	3.50052	1.87096		0.991	1.04855	0.374328		1.9672	0.675486		0.641369	-0.917322	0.609597	0.37453		0.991	1.18046	0.525752		1.58268	0.641369	1.57828	0.641235		0.991	-0.0041129	0.00156671
0.992	0.992	0.986281	1.01304		0.992	0.583711	0.588581	-1.33867	-1.34737		0.992	0.0108373	0.0189248		0.0108373	0.0189248	0.0659761		4.61151	1.93234	3.50337	1.87337		0.992	1.04483	0.373867		1.9676	0.676106		0.642011	-0.915781	0.609908	0.374732		0.992	1.17908	0.525577		1.58422	0.642011	1.57981	0.641871		0.992	-0.00412247	0.00156439
0.993	0.993	0.987275	1.01404		0.993	0.584221	0.589101	-1.338	-1.34663		0.993	0.0108282	0.0189253		0.0108282	0.0189253	0.0659519		4.61074	1.93419	3.50623	1.87578		0.993	1.04111	0.373404		1.968	0.676727		0.642653	-0.91424	0.610219	0.374934		0.993	1.1777	0.525402		1.58576	0.642653	1.58135	0.642508		0.993	-0.00413156	0.00156316
0.994	0.994	0.988268	1.01503		0.994	0.584731	0.58962	-1.33733	-1.3459		0.994	0.0108192	0.0189258		0.0108192	0.0189258	0.065932		4.60996	1.93603	3.50908	1.87819		0.994	1.0374	0.37294		1.9684	0.677351		0.643294	-0.912699	0.61053	0.375137		0.994	1.17632	0.525227		1.5873	0.643294	1.58288	0.643146		0.994	-0.00414014	0.00156305
0.995	0.995	0.989261	1.01603		0.995	0.585241	0.590138	-1.33667	-1.34516		0.995	0.01081	0.0189263		0.01081	0.0189263	0.0659184		4.60919	1.93788	3.51193	1.8806		0.995	1.0337	0.372474		1.9688	0.677975		0.643936	-0.911158	0.610841	0.37534		0.995	1.17494	0.525052		1.58884	0.643936	1.58441	0.643785		0.995	-0.00414852	0.00156402
0.996	0.996	0.990254	1.01702		0.996	0.58575	0.590657	-1.336	-1.34443		0.996	0.0108009	0.0189269		0.0108009	0.0189269	0.0659105		4.60841	1.93972	3.51477	1.88301		0.996	1.02999	0.372006		1.9692	0.678602		0.644577	-0.909617	0.611151	0.375542		0.996	1.17357	0.524878		1.59038	0.644577	1.58594	0.644425		0.996	-0.00415716	0.00156564
0.997	0.997	0.991247	1.01801		0.997	0.586259	0.591175	-1.33533	-1.34369		0.997	0.0107918	0.0189274		0.0107918	0.0189274	0.0659133		4.60764	1.94156	3.51761	1.88542		0.997	1.02629	0.371536		1.9696	0.67923		0.645219	-0.908077	0.611461	0.375744		0.997	1.17219	0.524704		1.59192	0.645219	1.58747	0.645064		0.997	-0.00416621	0.00156712
0.998	0.998	0.99224	1.01901		0.998	0.586768	0.591693	-1.33467	-1.34296		0.998	0.0107826	0.018928		0.0107826	0.018928	0.0659328		4.60686	1.94341	3.52044	1.88783		0.998	1.0226	0.371065		1.97	0.67986		0.64586	-0.906536	0.61177	0.375946		0.998	1.17081	0.524531		1.59346	0.64586	1.58901	0.645702		0.998	-0.00417535	0.00156806
0.999	0.999	0.993233	1.02		0.999	0.587277	0.592211	-1.334	-1.34223		0.999	0.0107734	0.0189285		0.0107734	0.0189285	0.0659639		4.60608	1.94525	3.52327	1.89024		0.999	1.01891	0.370592		1.9704	0.680492		0.646502	-0.904996	0.612079	0.376148		0.999	1.16943	0.524357		1.595	0.646502	1.59054	0.646341		0.999	-0.00418418	0.00156855
1	1	0.994227	1.021		1	0.587785	0.592729	-1.33333	-1.3415		1	0.0107642	0.0189289		0.0107642	0.0189289	0.0659955		4.6053	1.94709	3.5261	1.89265		1	1.01522	0.370117		1.9708	0.681125		0.647143	-0.903456	0.612389	0.376349		1	1.16805	0.524183		1.59654	0.647143	1.59207	0.646979		1	-0.00419248	0.00156904
1.001	1.001	0.99522	1.02199		1.001	0.588293	0.593246	-1.33267	-1.34077		1.001	0.0107549	0.0189293		0.0107549	0.0189293	0.066018		4.60453	1.94893	3.52892	1.89505		1.001	1.01154	0.36964		1.9712	0.68176		0.647785	-0.901916	0.612698	0.376551		1.001	1.16667	0.52401		1.59808	0.647785	1.5936	0.647619		1.001	-0.00420064	0.00157002
1.002	1.002	0.996213	1.02298		1.002	0.588801	0.593763	-1.332	-1.34004		1.002	0.0107457	0.0189296		0.0107457	0.0189296	0.0660233		4.60375	1.95078	3.53173	1.89746		1.002	1.00786	0.369162		1.9716	0.682397		0.648426	-0.900377	0.613007	0.376753		1.002	1.16529	0.523836		1.59962	0.648426	1.59513	0.648258		1.002	-0.00420854	0.00157119
1.003	1.003	0.997206	1.02398		1.003	0.589309	0.59428	-1.33133	-1.33931		1.003	0.0107365	0.01893		0.0107365	0.01893	0.0660133		4.60297	1.95262	3.53454	1.89987		1.003	1.00418	0.368682		1.972	0.683035		0.649067	-0.898837	0.613316	0.376954		1.003	1.16392	0.523663		1.60116	0.649067	1.59667	0.648898		1.003	-0.00421638	0.00157312
1.004	1.004	0.9982	1.02497		1.004	0.589817	0.594796	-1.33067	-1.33858		1.004	0.0107272	0.0189303		0.0107272	0.0189303	0.0659955		4.60218	1.95446	3.53735	1.90227		1.004	1.00051	0.3682		1.9724	0.683676		0.649709	-0.897298	0.613625	0.377156		1.004	1.16254	0.52349		1.6027	0.649709	1.5982	0.649538		1.004	-0.00422442	0.00157531
1.005	1.005	0.999193	1.02596		1.005	0.590324	0.595313	-1.33	-1.33785		1.005	0.0107179	0.0189306		0.0107179	0.0189306	0.06598		4.6014	1.9563	3.54015	1.90468		1.005	0.996845	0.367717		1.9728	0.684318		0.65035	-0.895759	0.613933	0.377357		1.005	1.16116	0.523318		1.60424	0.65035	1.59973	0.650178		1.005	-0.0042327	0.00157744
1.006	1.006	1.00019	1.02696		1.006	0.590831	0.595829	-1.32933	-1.33712		1.006	0.0107086	0.018931		0.0107086	0.018931	0.065974		4.60062	1.95814	3.54295	1.90708		1.006	0.993182	0.367232		1.9732	0.684963		0.650991	-0.89422	0.61424	0.377557		1.006	1.15978	0.523145		1.60578	0.650991	1.60126	0.650818		1.006	-0.00424131	0.00157915
1.007	1.007	1.00118	1.02795		1.007	0.591338	0.596344	-1.32867	-1.33639		1.007	0.0106993	0.0189314		0.0106993	0.0189314	0.0659729		4.59984	1.95998	3.54574	1.90948		1.007	0.989523	0.366745		1.9736	0.685609		0.651633	-0.892681	0.614547	0.377757		1.007	1.1584	0.522973		1.60732	0.651633	1.60279	0.651456		1.007	-0.0042499	0.00158001
1.008	1.008	1.00217	1.02895		1.008	0.591844	0.59686	-1.328	-1.33566		1.008	0.0106899	0.0189317		0.0106899	0.0189317	0.0659749		4.59905	1.96182	3.54853	1.91189		1.008	0.985869	0.366257		1.974	0.686257		0.652274	-0.891142	0.614855	0.377958		1.008	1.15702	0.522801		1.60886	0.652274	1.60432	0.652095		1.008	-0.0042583	0.00158041
1.009	1.009	1.00317	1.02994		1.009	0.592351	0.597375	-1.32733	-1.33494		1.009	0.0106805	0.018932		0.0106805	0.018932	0.065977		4.59827	1.96366	3.55132	1.91429		1.009	0.982218	0.365767		1.9744	0.686906		0.652915	-0.889604	0.615162	0.378158		1.009	1.15564	0.522629		1.6104	0.652915	1.60585	0.652733		1.009	-0.00426654	0.00158062
1.01	1.01	1.00416	1.03093		1.01	0.592857	0.59789	-1.32667	-1.33421		1.01	0.0106711	0.0189324		0.0106711	0.0189324	0.0659773		4.59748	1.9655	3.5541	1.91669		1.01	0.978572	0.365275		1.9748	0.687558		0.653557	-0.888065	0.615469	0.378357		1.01	1.15426	0.522456		1.61193	0.653557	1.60738	0.653371		1.01	-0.00427457	0.001581
1.011	1.011	1.00515	1.03193		1.011	0.593363	0.598405	-1.326	-1.33348		1.011	0.0106617	0.0189327		0.0106617	0.0189327	0.0659789		4.59669	1.96734	3.55687	1.91909		1.011	0.97493	0.364781		1.9752	0.688212		0.654198	-0.886527	0.615775	0.378557		1.011	1.15288	0.522285		1.61347	0.654198	1.60891	0.65401		1.011	-0.00428238	0.00158192
1.012	1.012	1.00614	1.03292		1.012	0.593868	0.598919	-1.32533	-1.33276		1.012	0.0106523	0.018933		0.0106523	0.018933	0.0659859		4.59591	1.96917	3.55964	1.92149		1.012	0.971292	0.364286		1.9756	0.688868		0.654839	-0.884989	0.616082	0.378757		1.012	1.1515	0.522113		1.61501	0.654839	1.61044	0.65465		1.012	-0.00429005	0.00158356
1.013	1.013	1.00714	1.03391		1.013	0.594374	0.599433	-1.32467	-1.33203		1.013	0.0106428	0.0189333		0.0106428	0.0189333	0.0659982		4.59512	1.97101	3.56241	1.92389		1.013	0.967658	0.363789		1.976	0.689526		0.65548	-0.883451	0.616388	0.378957		1.013	1.15012	0.521942		1.61655	0.65548	1.61197	0.65529		1.013	-0.00429746	0.00158584
1.014	1.014	1.00813	1.03491		1.014	0.594879	0.599947	-1.324	-1.33131		1.014	0.0106333	0.0189335		0.0106333	0.0189335	0.0660067		4.59433	1.97285	3.56517	1.92629		1.014	0.964028	0.363291		1.9764	0.690186		0.656122	-0.881914	0.616694	0.379157		1.014	1.14874	0.52177		1.61809	0.656122	1.6135	0.655931		1.014	-0.00430451	0.00158891
1.015	1.015	1.00912	1.0359		1.015	0.595384	0.600461	-1.32333	-1.33058		1.015	0.0106238	0.0189338		0.0106238	0.0189338	0.0660095		4.59354	1.97469	3.56793	1.92869		1.015	0.960403	0.362791		1.9768	0.690847		0.656763	-0.880376	0.617	0.379357		1.015	1.14736	0.521599		1.61962	0.656763	1.61503	0.656573		1.015	-0.00431147	0.00159282
1.016	1.016	1.01012	1.03689		1.016	0.595889	0.600975	-1.32267	-1.32986		1.016	0.0106143	0.018934		0.0106143	0.018934	0.0660054		4.59275	1.97653	3.57068	1.93109		1.016	0.956782	0.362289		1.9772	0.691511		0.657404	-0.878839	0.617306	0.379557		1.016	1.14598	0.521429		1.62116	0.657404	1.61656	0.657215		1.016	-0.00431875	0.00159698
1.017	1.017	1.01111	1.03789		1.017	0.596393	0.601488	-1.322	-1.32913		1.017	0.0106048	0.0189342		0.0106048	0.0189342	0.065996		4.59196	1.97836	3.57343	1.93348		1.017	0.953165	0.361785		1.9776	0.692178		0.658045	-0.877302	0.617611	0.379756		1.017	1.1446	0.521258		1.6227	0.658045	1.61809	0.657857		1.017	-0.00432623	0.00160075
1.018	1.018	1.0121	1.03888		1.018	0.596897	0.602001	-1.32133	-1.32841		1.018	0.0105952	0.0189345		0.0105952	0.0189345	0.0659894		4.59117	1.9802	3.57618	1.93588		1.018	0.949552	0.36128		1.978	0.692846		0.658686	-0.875765	0.617915	0.379955		1.018	1.14322	0.521088		1.62424	0.658686	1.61962	0.658498		1.018	-0.00433394	0.00160414
1.019	1.019	1.0131	1.03987		1.019	0.597401	0.602514	-1.32067	-1.32769		1.019	0.0105857	0.0189347		0.0105857	0.0189347	0.0659857		4.59037	1.98204	3.57891	1.93827		1.019	0.945943	0.360774		1.9784	0.693516		0.659327	-0.874228	0.61822	0.380154		1.019	1.14184	0.520918		1.62577	0.659327	1.62115	0.659138		1.019	-0.00434177	0.00160673
1.02	1.02	1.01409	1.04087		1.02	0.597905	0.603026	-1.32	-1.32696		1.02	0.0105761	0.0189349		0.0105761	0.0189349	0.0659856		4.58958	1.98387	3.58165	1.94067		1.02	0.942339	0.360265		1.9788	0.694189		0.659968	-0.872691	0.618524	0.380353		1.02	1.14046	0.520748		1.62731	0.659968	1.62268	0.659778		1.02	-0.00434945	0.00160871
1.021	1.021	1.01508	1.04186		1.021	0.598409	0.603538	-1.31933	-1.32624		1.021	0.0105665	0.0189351		0.0105665	0.0189351	0.0659885		4.58879	1.98571	3.58438	1.94306		1.021	0.938739	0.359755		1.9792	0.694863		0.660609	-0.871155	0.618828	0.380551		1.021	1.13908	0.520578		1.62885	0.660609	1.6242	0.660418		1.021	-0.00435686	0.00161049
1.022	1.022	1.01608	1.04285		1.022	0.598912	0.60405	-1.31867	-1.32552		1.022	0.0105569	0.0189353		0.0105569	0.0189353	0.0659927		4.58799	1.98754	3.5871	1.94546		1.022	0.935143	0.359244		1.9796	0.69554		0.661251	-0.869619	0.619132	0.380749		1.022	1.1377	0.520408		1.63038	0.661251	1.62573	0.661058		1.022	-0.00436428	0.00161253
1.023	1.023	1.01707	1.04385		1.023	0.599415	0.604562	-1.318	-1.3248		1.023	0.0105473	0.0189355		0.0105473	0.0189355	0.0659977		4.5872	1.98938	3.58983	1.94785		1.023	0.931551	0.35873		1.98	0.696219		0.661892	-0.868083	0.619435	0.380947		1.023	1.13632	0.520238		1.63192	0.661892	1.62726	0.661698		1.023	-0.00437204	0.00161463
1.024	1.024	1.01806	1.04484		1.024	0.599918	0.605073	-1.31733	-1.32408		1.024	0.0105376	0.0189356		0.0105376	0.0189356	0.0660018		4.5864	1.99121	3.59254	1.95024		1.024	0.927964	0.358216		1.9804	0.696901		0.662533	-0.866547	0.619738	0.381144		1.024	1.13494	0.520069		1.63345	0.662533	1.62879	0.662337		1.024	-0.00438018	0.00161643
1.025	1.025	1.01905	1.04583		1.025	0.60042	0.605584	-1.31667	-1.32336		1.025	0.010528	0.0189358		0.010528	0.0189358	0.0660071		4.5856	1.99305	3.59525	1.95263		1.025	0.92438	0.357699		1.9808	0.697585		0.663174	-0.865011	0.620041	0.381341		1.025	1.13356	0.5199		1.63499	0.663174	1.63032	0.662976		1.025	-0.00438836	0.00161773
1.026	1.026	1.02005	1.04683		1.026	0.600923	0.606095	-1.316	-1.32264		1.026	0.0105183	0.0189359		0.0105183	0.0189359	0.0660057		4.58481	1.99488	3.59796	1.95502		1.026	0.920801	0.357181		1.9812	0.698271		0.663815	-0.863475	0.620343	0.381538		1.026	1.13218	0.519731		1.63652	0.663815	1.63184	0.663615		1.026	-0.00439662	0.00161883
1.027	1.027	1.02104	1.04782		1.027	0.601425	0.606606	-1.31533	-1.32192		1.027	0.0105086	0.018936		0.0105086	0.018936	0.0659985		4.58401	1.99671	3.60066	1.95741		1.027	0.917227	0.356661		1.9816	0.698959		0.664456	-0.86194	0.620645	0.381735		1.027	1.1308	0.519563		1.63806	0.664456	1.63337	0.664253		1.027	-0.00440523	0.00161939
1.028	1.028	1.02203	1.04881		1.028	0.601927	0.607116	-1.31467	-1.3212		1.028	0.0104989	0.0189361		0.0104989	0.0189361	0.0659869		4.58321	1.99855	3.60336	1.9598		1.028	0.913657	0.35614		1.982	0.69965		0.665097	-0.860405	0.620947	0.381931		1.028	1.12941	0.519394		1.6396	0.665097	1.6349	0.66489		1.028	-0.0044138	0.00161906
1.029	1.029	1.02303	1.04981		1.029	0.602428	0.607627	-1.314	-1.32048		1.029	0.0104891	0.0189363		0.0104891	0.0189363	0.0659745		4.58241	2.00038	3.60605	1.96219		1.029	0.91009	0.355617		1.9824	0.700343		0.665738	-0.85887	0.621248	0.382126		1.029	1.12803	0.519226		1.64113	0.665738	1.63643	0.665527		1.029	-0.0044224	0.00161851
1.03	1.03	1.02402	1.0508		1.03	0.60293	0.608136	-1.31333	-1.31976		1.03	0.0104794	0.0189364		0.0104794	0.0189364	0.0659695		4.58161	2.00221	3.60874	1.96458		1.03	0.906529	0.355093		1.9828	0.701039		0.666378	-0.857335	0.621549	0.382322		1.03	1.12665	0.519057		1.64267	0.666378	1.63795	0.666163		1.03	-0.00443133	0.00161752
1.031	1.031	1.02501	1.05179		1.031	0.603431	0.608646	-1.31267	-1.31905		1.031	0.0104696	0.0189365		0.0104696	0.0189365	0.0659801		4.58081	2.00405	3.61143	1.96697		1.031	0.902971	0.354567		1.9832	0.701737		0.667019	-0.8558	0.62185	0.382517		1.031	1.12527	0.518889		1.6442	0.667019	1.63948	0.666799		1.031	-0.0044405	0.00161587
1.032	1.032	1.02601	1.05279		1.032	0.603932	0.609155	-1.312	-1.31833		1.032	0.0104598	0.0189366		0.0104598	0.0189366	0.0660037		4.58001	2.00588	3.61411	1.96935		1.032	0.899418	0.35404		1.9836	0.702438		0.66766	-0.854265	0.62215	0.382711		1.032	1.12388	0.518722		1.64573	0.66766	1.64101	0.667434		1.032	-0.00445007	0.00161378
1.033	1.033	1.027	1.05378		1.033	0.604432	0.609665	-1.31133	-1.31761		1.033	0.01045	0.0189367		0.01045	0.0189367	0.06603		4.5792	2.00771	3.61678	1.97174		1.033	0.895869	0.353511		1.984	0.703141		0.668301	-0.852731	0.62245	0.382905		1.033	1.1225	0.518554		1.64727	0.668301	1.64253	0.668068		1.033	-0.00446008	0.00161078
1.034	1.034	1.02799	1.05477		1.034	0.604933	0.610173	-1.31067	-1.31689		1.034	0.0104401	0.0189367		0.0104401	0.0189367	0.0660506		4.5784	2.00954	3.61945	1.97413		1.034	0.892325	0.35298		1.9844	0.703846		0.668942	-0.851197	0.622749	0.383099		1.034	1.12111	0.518387		1.6488	0.668942	1.64406	0.668701		1.034	-0.00447054	0.00160683
1.035	1.035	1.02899	1.05577		1.035	0.605433	0.610682	-1.31	-1.31618		1.035	0.0104303	0.0189367		0.0104303	0.0189367	0.0660586		4.5776	2.01137	3.62212	1.97651		1.035	0.888784	0.352448		1.9848	0.704554		0.669583	-0.849663	0.623048	0.383292		1.035	1.11973	0.51822		1.65034	0.669583	1.64558	0.669333		1.035	-0.00448113	0.00160179
1.036	1.036	1.02998	1.05676		1.036	0.605933	0.61119	-1.30933	-1.31546		1.036	0.0104204	0.0189367		0.0104204	0.0189367	0.0660544		4.57679	2.0132	3.62478	1.97889		1.036	0.885249	0.351914		1.9852	0.705265		0.670224	-0.848129	0.623347	0.383484		1.036	1.11834	0.518053		1.65187	0.670224	1.64711	0.669965		1.036	-0.00449144	0.00159603
1.037	1.037	1.03097	1.05775		1.037	0.606433	0.611699	-1.30867	-1.31475		1.037	0.0104106	0.0189366		0.0104106	0.0189366	0.0660415		4.57598	2.01503	3.62743	1.98128		1.037	0.881717	0.351379		1.9856	0.705979		0.670864	-0.846595	0.623646	0.383677		1.037	1.11696	0.517885		1.6534	0.670864	1.64864	0.670596		1.037	-0.0045016	0.00159033
1.038	1.038	1.03196	1.05874		1.038	0.606932	0.612206	-1.308	-1.31403		1.038	0.0104007	0.0189366		0.0104007	0.0189366	0.0660148		4.57518	2.01686	3.63008	1.98366		1.038	0.87819	0.350843		1.986	0.706695		0.671505	-0.845062	0.623944	0.38387		1.038	1.11557	0.517719		1.65494	0.671505	1.65016	0.671228		1.038	-0.00451203	0.00158481
1.039	1.039	1.03296	1.05974		1.039	0.607431	0.612714	-1.30733	-1.31332		1.039	0.0103908	0.0189366		0.0103908	0.0189366	0.0659809		4.57437	2.01869	3.63273	1.98604		1.039	0.874667	0.350305		1.9864	0.707414		0.672146	-0.843529	0.624242	0.384062		1.039	1.11419	0.517552		1.65647	0.672146	1.65169	0.671859		1.039	-0.00452311	0.00157915
1.04	1.04	1.03395	1.06073		1.04	0.60793	0.613221	-1.30667	-1.3126		1.04	0.0103809	0.0189366		0.0103809	0.0189366	0.0659499		4.57356	2.02052	3.63537	1.98842		1.04	0.871148	0.349765		1.9868	0.708135		0.672787	-0.841995	0.624539	0.384253		1.04	1.1128	0.517386		1.658	0.672787	1.65321	0.672489		1.04	-0.00453466	0.00157277
1.041	1.041	1.03494	1.06172		1.041	0.608429	0.613728	-1.306	-1.31189		1.041	0.010371	0.0189366		0.010371	0.0189366	0.0659352		4.57275	2.02235	3.63801	1.9908		1.041	0.867634	0.349224		1.9872	0.708859		0.673427	-0.840462	0.624836	0.384444		1.041	1.11141	0.51722		1.65954	0.673427	1.65474	0.673119		1.041	-0.00454616	0.00156569
1.042	1.042	1.03594	1.06272		1.042	0.608928	0.614235	-1.30533	-1.31118		1.042	0.010361	0.0189367		0.010361	0.0189367	0.0659372		4.57195	2.02418	3.64064	1.99318		1.042	0.864124	0.348681		1.9876	0.709586		0.674068	-0.83893	0.625133	0.384635		1.042	1.11003	0.517054		1.66107	0.674068	1.65626	0.673748		1.042	-0.00455722	0.00155831
1.043	1.043	1.03693	1.06371		1.043	0.609426	0.614742	-1.30467	-1.31046		1.043	0.0103511	0.0189368		0.0103511	0.0189368	0.0659558		4.57114	2.02601	3.64327	1.99556		1.043	0.860619	0.348137		1.988	0.710316		0.674709	-0.837397	0.62543	0.384826		1.043	1.10864	0.516888		1.6626	0.674709	1.65779	0.674378		1.043	-0.00456815	0.00155128
1.044	1.044	1.03792	1.0647		1.044	0.609924	0.615248	-1.304	-1.30975		1.044	0.0103411	0.0189368		0.0103411	0.0189368	0.0659834		4.57032	2.02784	3.64589	1.99794		1.044	0.857117	0.347592		1.9884	0.711049		0.67535	-0.835865	0.625727	0.385017		1.044	1.10725	0.516722		1.66414	0.67535	1.65931	0.675008		1.044	-0.00457918	0.00154434
1.045	1.045	1.03891	1.0657		1.045	0.610422	0.615754	-1.30333	-1.30904		1.045	0.0103311	0.0189368		0.0103311	0.0189368	0.0660069		4.56951	2.02967	3.64851	2.00032		1.045	0.853621	0.347045		1.9888	0.711784		0.67599	-0.834332	0.626023	0.385208		1.045	1.10587	0.516557		1.66567	0.67599	1.66084	0.675638		1.045	-0.0045906	0.00153761
1.046	1.046	1.03991	1.06669		1.046	0.610919	0.61626	-1.30267	-1.30832		1.046	0.0103211	0.0189367		0.0103211	0.0189367	0.0660207		4.5687	2.03149	3.65112	2.0027		1.046	0.850128	0.346496		1.9892	0.712523		0.676631	-0.8328	0.626318	0.385398		1.046	1.10448	0.516392		1.6672	0.676631	1.66236	0.676267		1.046	-0.00460221	0.00153056
1.047	1.047	1.0409	1.06768		1.047	0.611417	0.616765	-1.302	-1.30761		1.047	0.010311	0.0189366		0.010311	0.0189366	0.0660236		4.56789	2.03332	3.65373	2.00507		1.047	0.84664	0.345946		1.9896	0.713264		0.677271	-0.831268	0.626614	0.385588		1.047	1.10309	0.516226		1.66873	0.677271	1.66389	0.676897		1.047	-0.00461367	0.00152342
1.048	1.048	1.04189	1.06867		1.048	0.611914	0.617271	-1.30133	-1.3069		1.048	0.010301	0.0189365		0.010301	0.0189365	0.0660172		4.56707	2.03515	3.65634	2.00745		1.048	0.843156	0.345395		1.99	0.714009		0.677912	-0.829737	0.626909	0.385778		1.048	1.10171	0.516061		1.67026	0.677912	1.66541	0.677527		1.048	-0.00462499	0.00151644
1.049	1.049	1.04289	1.06967		1.049	0.61241	0.617776	-1.30067	-1.30619		1.049	0.0102909	0.0189364		0.0102909	0.0189364	0.0660067		4.56626	2.03698	3.65894	2.00982		1.049	0.839677	0.344842		1.9904	0.714756		0.678553	-0.828205	0.627205	0.385968		1.049	1.10032	0.515897		1.67179	0.678553	1.66694	0.678156		1.049	-0.0046362	0.00150955
1.05	1.05	1.04388	1.07066		1.05	0.612907	0.618281	-1.3	-1.30548		1.05	0.0102808	0.0189362		0.0102808	0.0189362	0.0659961		4.56544	2.0388	3.66153	2.0122		1.05	0.836202	0.344288		1.9908	0.715507		0.679193	-0.826674	0.6275	0.386158		1.05	1.09893	0.515732		1.67333	0.679193	1.66846	0.678786		1.05	-0.00464705	0.00150293
1.051	1.051	1.04487	1.07165		1.051	0.613403	0.618785	-1.29933	-1.30477		1.051	0.0102707	0.0189361		0.0102707	0.0189361	0.0659929		4.56463	2.04063	3.66412	2.01457		1.051	0.832731	0.343733		1.9912	0.71626		0.679834	-0.825142	0.627795	0.386349		1.051	1.09755	0.515567		1.67486	0.679834	1.66998	0.679417		1.051	-0.00465743	0.00149707
1.052	1.052	1.04587	1.07265		1.052	0.6139	0.619289	-1.29867	-1.30406		1.052	0.0102606	0.018936		0.0102606	0.018936	0.0659935		4.56381	2.04245	3.66671	2.01694		1.052	0.829265	0.343176		1.9916	0.717017		0.680474	-0.823611	0.628091	0.386539		1.052	1.09616	0.515402		1.67639	0.680474	1.67151	0.680049		1.052	-0.00466765	0.00149219
1.053	1.053	1.04686	1.07364		1.053	0.614395	0.619793	-1.298	-1.30335		1.053	0.0102505	0.0189359		0.0102505	0.0189359	0.0659969		4.56299	2.04428	3.66929	2.01932		1.053	0.825803	0.342617		1.992	0.717777		0.681115	-0.822081	0.628385	0.386729		1.053	1.09477	0.515238		1.67792	0.681115	1.67303	0.680682		1.053	-0.00467822	0.0014879
1.054	1.054	1.04785	1.07463		1.054	0.614891	0.620297	-1.29733	-1.30264		1.054	0.0102403	0.0189358		0.0102403	0.0189358	0.0660011		4.56218	2.0461	3.67186	2.02169		1.054	0.822346	0.342058		1.9924	0.71854		0.681755	-0.82055	0.628679	0.386919		1.054	1.09339	0.515074		1.67945	0.681755	1.67455	0.681314		1.054	-0.00468915	0.00148343
1.055	1.055	1.04884	1.07562		1.055	0.615386	0.620801	-1.29667	-1.30193		1.055	0.0102302	0.0189356		0.0102302	0.0189356	0.0660043		4.56136	2.04793	3.67443	2.02406		1.055	0.818893	0.341497		1.9928	0.719306		0.682396	-0.819019	0.628973	0.387108		1.055	1.092	0.51491		1.68098	0.682396	1.67607	0.681945		1.055	-0.00470044	0.00147867
1.056	1.056	1.04984	1.07662		1.056	0.615882	0.621304	-1.296	-1.30122		1.056	0.0102201	0.0189354		0.0102201	0.0189354	0.0660065		4.56054	2.04975	3.677	2.02643		1.056	0.815444	0.340934		1.9932	0.720075		0.683036	-0.817489	0.629266	0.387298		1.056	1.09061	0.514747		1.68251	0.683036	1.6776	0.682576		1.056	-0.00471181	0.00147311
1.057	1.057	1.05083	1.07761		1.057	0.616376	0.621807	-1.29533	-1.30051		1.057	0.0102099	0.0189352		0.0102099	0.0189352	0.0660067		4.55972	2.05158	3.67956	2.0288		1.057	0.812	0.340371		1.9936	0.720848		0.683677	-0.815959	0.62956	0.387487		1.057	1.08923	0.514583		1.68404	0.683677	1.67912	0.683206		1.057	-0.00472293	0.00146704
1.058	1.058	1.05182	1.0786		1.058	0.616871	0.622309	-1.29467	-1.2998		1.058	0.0101997	0.018935		0.0101997	0.018935	0.0660098		4.5589	2.0534	3.68212	2.03117		1.058	0.80856	0.339806		1.994	0.721624		0.684317	-0.814429	0.629853	0.387675		1.058	1.08784	0.51442		1.68557	0.684317	1.68064	0.683837		1.058	-0.00473413	0.00146087
1.059	1.059	1.05282	1.07959		1.059	0.617365	0.622812	-1.294	-1.2991		1.059	0.0101895	0.0189348		0.0101895	0.0189348	0.0660114		4.55808	2.05522	3.68467	2.03354		1.059	0.805124	0.339239		1.9944	0.722404		0.684958	-0.812899	0.630146	0.387864		1.059	1.08645	0.514257		1.6871	0.684958	1.68216	0.684466		1.059	-0.00474553	0.00145429
1.06	1.06	1.05381	1.08059		1.06	0.61786	0.623314	-1.29333	-1.29839		1.06	0.0101793	0.0189346		0.0101793	0.0189346	0.0660114		4.55725	2.05705	3.68722	2.03591		1.06	0.801693	0.338672		1.9948	0.723186		0.685598	-0.81137	0.630439	0.388052		1.06	1.08506	0.514093		1.68863	0.685598	1.68368	0.685096		1.06	-0.00475688	0.00144755
1.061	1.061	1.0548	1.08158		1.061	0.618354	0.623816	-1.29267	-1.29768		1.061	0.010169	0.0189344		0.010169	0.0189344	0.0660095		4.55643	2.05887	3.68976	2.03827		1.061	0.798266	0.338103		1.9952	0.723973		0.686238	-0.80984	0.630731	0.38824		1.061	1.08368	0.51393		1.69016	0.686238	1.68521	0.685726		1.061	-0.00476796	0.00144104
1.062	1.062	1.05579	1.08257		1.062	0.618847	0.624318	-1.292	-1.29697		1.062	0.0101588	0.0189341		0.0101588	0.0189341	0.0660058		4.55561	2.06069	3.6923	2.04064		1.062	0.794843	0.337533		1.9956	0.724763		0.686879	-0.808311	0.631024	0.388429		1.062	1.08229	0.513767		1.69169	0.686879	1.68673	0.686357		1.062	-0.00477879	0.00143515
1.063	1.063	1.05679	1.08356		1.063	0.619341	0.624819	-1.29133	-1.29627		1.063	0.0101485	0.0189339		0.0101485	0.0189339	0.0660032		4.55478	2.06251	3.69483	2.04301		1.063	0.791425	0.336961		1.996	0.725556		0.687519	-0.806782	0.631317	0.388617		1.063	1.0809	0.513604		1.69322	0.687519	1.68825	0.686988		1.063	-0.00478935	0.00142997
1.064	1.064	1.05778	1.08456		1.064	0.619834	0.62532	-1.29067	-1.29556		1.064	0.0101382	0.0189336		0.0101382	0.0189336	0.0659942		4.55396	2.06434	3.69736	2.04537		1.064	0.788011	0.336388		1.9964	0.726353		0.688159	-0.805253	0.631609	0.388806		1.064	1.07951	0.513442		1.69475	0.688159	1.68977	0.68762		1.064	-0.00479999	0.00142567
1.065	1.065	1.05877	1.08555		1.065	0.620327	0.625821	-1.29	-1.29486		1.065	0.0101279	0.0189334		0.0101279	0.0189334	0.0659804		4.55313	2.06616	3.69988	2.04774		1.065	0.784602	0.335814		1.9968	0.727153		0.6888	-0.803724	0.631901	0.388994		1.065	1.07813	0.51328		1.69628	0.6888	1.69129	0.688252		1.065	-0.00481075	0.00142157
1.066	1.066	1.05977	1.08654		1.066	0.620819	0.626322	-1.28933	-1.29415		1.066	0.0101176	0.0189331		0.0101176	0.0189331	0.065965		4.5523	2.06798	3.7024	2.0501		1.066	0.781197	0.335239		1.9972	0.727958		0.68944	-0.802196	0.632192	0.389182		1.066	1.07674	0.513118		1.6978	0.68944	1.69281	0.688884		1.066	-0.00482177	0.00141765
1.067	1.067	1.06076	1.08753		1.067	0.621312	0.626822	-1.28867	-1.29344		1.067	0.0101072	0.0189329		0.0101072	0.0189329	0.0659536		4.55148	2.0698	3.70491	2.05247		1.067	0.777797	0.334663		1.9976	0.728765		0.69008	-0.800667	0.632483	0.38937		1.067	1.07535	0.512956		1.69933	0.69008	1.69433	0.689516		1.067	-0.0048332	0.00141332
1.068	1.068	1.06175	1.08853		1.068	0.621804	0.627322	-1.288	-1.29274		1.068	0.0100969	0.0189327		0.0100969	0.0189327	0.0659507		4.55065	2.07162	3.70742	2.05483		1.068	0.7744	0.334085		1.998	0.729577		0.69072	-0.799139	0.632774	0.389557		1.068	1.07396	0.512794		1.70086	0.69072	1.69585	0.690147		1.068	-0.00484456	0.00140817
1.069	1.069	1.06274	1.08952		1.069	0.622296	0.627822	-1.28733	-1.29203		1.069	0.0100865	0.0189325		0.0100865	0.0189325	0.0659607		4.54982	2.07344	3.70993	2.05719		1.069	0.771009	0.333506		1.9984	0.730392		0.691361	-0.797611	0.633065	0.389744		1.069	1.07258	0.512632		1.70239	0.691361	1.69737	0.690778		1.069	-0.00485584	0.00140274
1.07	1.07	1.06374	1.09051		1.07	0.622788	0.628322	-1.28667	-1.29133		1.07	0.0100762	0.0189322		0.0100762	0.0189322	0.06598		4.54899	2.07526	3.71243	2.05955		1.07	0.767621	0.332926		1.9988	0.731212		0.692001	-0.796083	0.633355	0.389932		1.07	1.07119	0.512471		1.70392	0.692001	1.69889	0.691408		1.07	-0.00486697	0.00139692
1.071	1.071	1.06473	1.0915		1.071	0.623279	0.628821	-1.286	-1.29063		1.071	0.0100658	0.0189319		0.0100658	0.0189319	0.065998		4.54816	2.07708	3.71492	2.06191		1.071	0.764238	0.332345		1.9992	0.732035		0.692641	-0.794556	0.633646	0.390119		1.071	1.0698	0.512309		1.70544	0.692641	1.70041	0.692039		1.071	-0.0048781	0.00139122
1.072	1.072	1.06572	1.0925		1.072	0.62377	0.62932	-1.28533	-1.28992		1.072	0.0100554	0.0189316		0.0100554	0.0189316	0.06601		4.54733	2.0789	3.71741	2.06427		1.072	0.76086	0.331762		1.9996	0.732862		0.693281	-0.793028	0.633936	0.390306		1.072	1.06841	0.512147		1.70697	0.693281	1.70193	0.692669		1.072	-0.00488913	0.00138553
1.073	1.073	1.06672	1.09349		1.073	0.624261	0.629819	-1.28467	-1.28922		1.073	0.010045	0.0189312		0.010045	0.0189312	0.0660144		4.54649	2.08072	3.7199	2.06664		1.073	0.757486	0.331179		2	0.733693		0.693921	-0.791501	0.634227	0.390493		1.073	1.06702	0.511986		1.7085	0.693921	1.70345	0.6933		1.073	-0.00489986	0.00138033
1.074	1.074	1.06771	1.09448		1.074	0.624752	0.630318	-1.284	-1.28852		1.074	0.0100346	0.0189308		0.0100346	0.0189308	0.0660115		4.54566	2.08254	3.72238	2.06899		1.074	0.754116	0.330594		2.0004	0.734528		0.694561	-0.789974	0.634517	0.39068		1.074	1.06564	0.511825		1.71003	0.694561	1.70497	0.693932		1.074	-0.00491045	0.00137584
1.075	1.075	1.0687	1.09547		1.075	0.625243	0.630816	-1.28333	-1.28781		1.075	0.0100242	0.0189304		0.0100242	0.0189304	0.0660043		4.54483	2.08435	3.72485	2.07135		1.075	0.750751	0.330008		2.0008	0.735367		0.695202	-0.788447	0.634807	0.390867		1.075	1.06425	0.511664		1.71155	0.695202	1.70648	0.694564		1.075	-0.00492081	0.00137186
1.076	1.076	1.0697	1.09647		1.076	0.625733	0.631314	-1.28267	-1.28711		1.076	0.0100138	0.0189301		0.0100138	0.0189301	0.0659949		4.54399	2.08617	3.72732	2.07371		1.076	0.747391	0.329421		2.0012	0.73621		0.695842	-0.78692	0.635097	0.391054		1.076	1.06286	0.511503		1.71308	0.695842	1.708	0.695197		1.076	-0.00493124	0.0013686
1.077	1.077	1.07069	1.09746		1.077	0.626223	0.631812	-1.282	-1.28641		1.077	0.0100033	0.0189297		0.0100033	0.0189297	0.0659901		4.54316	2.08799	3.72979	2.07607		1.077	0.744035	0.328833		2.0016	0.737057		0.696482	-0.785394	0.635387	0.391241		1.077	1.06148	0.511342		1.71461	0.696482	1.70952	0.69583		1.077	-0.00494164	0.00136537
1.078	1.078	1.07168	1.09845		1.078	0.626713	0.632309	-1.28133	-1.2857		1.078	0.00999284	0.0189293		0.00999284	0.0189293	0.0659868		4.54232	2.08981	3.73225	2.07843		1.078	0.740683	0.328243		2.002	0.737909		0.697122	-0.783867	0.635676	0.391428		1.078	1.06009	0.511181		1.71613	0.697122	1.71104	0.696463		1.078	-0.0049518	0.00136243
1.079	1.079	1.07267	1.09944		1.079	0.627202	0.632806	-1.28067	-1.285		1.079	0.00998236	0.0189289		0.00998236	0.0189289	0.065985		4.54149	2.09162	3.7347	2.08078		1.079	0.737336	0.327653		2.0024	0.738764		0.697762	-0.782341	0.635966	0.391615		1.079	1.0587	0.51102		1.71766	0.697762	1.71256	0.697097		1.079	-0.00496181	0.00135984
1.08	1.08	1.07367	1.10044		1.08	0.627691	0.633303	-1.28	-1.2843		1.08	0.00997185	0.0189285		0.00997185	0.0189285	0.0659832		4.54065	2.09344	3.73715	2.08314		1.08	0.733993	0.327061		2.0028	0.739624		0.698402	-0.780815	0.636255	0.391802		1.08	1.05732	0.51086		1.71919	0.698402	1.71408	0.697731		1.08	-0.0049715	0.00135745
1.081	1.081	1.07466	1.10143		1.081	0.62818	0.6338	-1.27933	-1.2836		1.081	0.00996133	0.0189281		0.00996133	0.0189281	0.0659806		4.53981	2.09526	3.7396	2.0855		1.081	0.730655	0.326469		2.0032	0.740489		0.699042	-0.779289	0.636545	0.39199		1.081	1.05593	0.510699		1.72071	0.699042	1.71559	0.698365		1.081	-0.00498071	0.0013557
1.082	1.082	1.07565	1.10242		1.082	0.628669	0.634297	-1.27867	-1.2829		1.082	0.00995079	0.0189277		0.00995079	0.0189277	0.0659793		4.53897	2.09707	3.74204	2.08785		1.082	0.727321	0.325875		2.0036	0.741357		0.699682	-0.777763	0.636835	0.392177		1.082	1.05454	0.510538		1.72224	0.699682	1.71711	0.699001		1.082	-0.00498949	0.00135482
1.083	1.083	1.07665	1.10341		1.083	0.629158	0.634793	-1.278	-1.2822		1.083	0.00994023	0.0189273		0.00994023	0.0189273	0.0659714		4.53814	2.09889	3.74448	2.0902		1.083	0.723992	0.32528		2.004	0.74223		0.700322	-0.776238	0.637125	0.392365		1.083	1.05316	0.510378		1.72376	0.700322	1.71863	0.699638		1.083	-0.00499819	0.0013549
1.084	1.084	1.07764	1.1044		1.084	0.629646	0.635289	-1.27733	-1.2815		1.084	0.00992966	0.0189269		0.00992966	0.0189269	0.0659583		4.5373	2.1007	3.74691	2.09256		1.084	0.720667	0.324685		2.0044	0.743108		0.700962	-0.774713	0.637414	0.392553		1.084	1.05177	0.510218		1.72529	0.700962	1.72015	0.700275		1.084	-0.00500649	0.00135547
1.085	1.085	1.07863	1.1054		1.085	0.630134	0.635785	-1.27667	-1.2808		1.085	0.00991907	0.0189264		0.00991907	0.0189264	0.0659426		4.53645	2.10252	3.74933	2.09491		1.085	0.717347	0.324088		2.0048	0.74399		0.701602	-0.773188	0.637704	0.392741		1.085	1.05039	0.510057		1.72681	0.701602	1.72166	0.700913		1.085	-0.0050144	0.00135715
1.086	1.086	1.07962	1.10639		1.086	0.630622	0.63628	-1.276	-1.2801		1.086	0.00990848	0.018926		0.00990848	0.018926	0.0659298		4.53561	2.10433	3.75175	2.09726		1.086	0.714032	0.32349		2.0052	0.744877		0.702242	-0.771663	0.637994	0.392929		1.086	1.049	0.509897		1.72834	0.702242	1.72318	0.701552		1.086	-0.00502183	0.00135957
1.087	1.087	1.08062	1.10738		1.087	0.631109	0.636775	-1.27533	-1.2794		1.087	0.00989788	0.0189256		0.00989788	0.0189256	0.0659251		4.53477	2.10615	3.75417	2.09962		1.087	0.710721	0.322891		2.0056	0.745768		0.702882	-0.770138	0.638283	0.393118		1.087	1.04762	0.509737		1.72986	0.702882	1.7247	0.702192		1.087	-0.00502887	0.00136309
1.088	1.088	1.08161	1.10837		1.088	0.631596	0.63727	-1.27467	-1.2787		1.088	0.00988728	0.0189252		0.00988728	0.0189252	0.0659338		4.53393	2.10796	3.75658	2.10197		1.088	0.707414	0.322291		2.006	0.746665		0.703521	-0.768613	0.638573	0.393306		1.088	1.04624	0.509577		1.73139	0.703521	1.72621	0.702833		1.088	-0.00503602	0.00136749
1.089	1.089	1.0826	1.10937		1.089	0.632083	0.637765	-1.274	-1.278		1.089	0.00987668	0.0189248		0.00987668	0.0189248	0.0659526		4.53309	2.10977	3.75899	2.10432		1.089	0.704113	0.32169		2.0064	0.747565		0.704161	-0.767089	0.638862	0.393495		1.089	1.04485	0.509417		1.73291	0.704161	1.72773	0.703474		1.089	-0.00504339	0.00137196
1.09	1.09	1.08359	1.11036		1.09	0.63257	0.638259	-1.27333	-1.2773		1.09	0.00986606	0.0189243		0.00986606	0.0189243	0.065971		4.53224	2.11159	3.76139	2.10667		1.09	0.700816	0.321088		2.0068	0.748471		0.704801	-0.765565	0.639151	0.393683		1.09	1.04347	0.509257		1.73444	0.704801	1.72925	0.704115		1.09	-0.0050506	0.00137641
1.091	1.091	1.08459	1.11135		1.091	0.633057	0.638753	-1.27267	-1.2766		1.091	0.00985543	0.0189238		0.00985543	0.0189238	0.0659841		4.5314	2.1134	3.76378	2.10902		1.091	0.697523	0.320485		2.0072	0.749382		0.705441	-0.764041	0.63944	0.393871		1.091	1.04208	0.509098		1.73596	0.705441	1.73076	0.704756		1.091	-0.00505779	0.00138105
1.092	1.092	1.08558	1.11234		1.092	0.633543	0.639247	-1.272	-1.2759		1.092	0.00984478	0.0189233		0.00984478	0.0189233	0.06599		4.53055	2.11521	3.76617	2.11137		1.092	0.694236	0.319881		2.0076	0.750297		0.706081	-0.762517	0.639729	0.39406		1.092	1.0407	0.508938		1.73748	0.706081	1.73228	0.705397		1.092	-0.0050648	0.00138542
1.093	1.093	1.08657	1.11333		1.093	0.634029	0.639741	-1.27133	-1.2752		1.093	0.00983412	0.0189228		0.00983412	0.0189228	0.0659888		4.5297	2.11702	3.76856	2.11372		1.093	0.690953	0.319276		2.008	0.751217		0.706721	-0.760993	0.640017	0.394248		1.093	1.03931	0.508779		1.73901	0.706721	1.73379	0.706038		1.093	-0.00507183	0.00138993
1.094	1.094	1.08757	1.11433		1.094	0.634515	0.640234	-1.27067	-1.27451		1.094	0.00982344	0.0189222		0.00982344	0.0189222	0.0659833		4.52886	2.11883	3.77094	2.11606		1.094	0.687674	0.31867		2.0084	0.752143		0.70736	-0.75947	0.640306	0.394436		1.094	1.03793	0.508619		1.74053	0.70736	1.73531	0.706679		1.094	-0.00507895	0.00139412
1.095	1.095	1.08856	1.11532		1.095	0.635	0.640727	-1.27	-1.27381		1.095	0.00981276	0.0189217		0.00981276	0.0189217	0.0659754		4.52801	2.12065	3.77331	2.11841		1.095	0.684401	0.318063		2.0088	0.753073		0.708	-0.757947	0.640594	0.394623		1.095	1.03655	0.50846		1.74205	0.708	1.73682	0.70732		1.095	-0.00508629	0.00139822
1.096	1.096	1.08955	1.11631		1.096	0.635485	0.64122	-1.26933	-1.27311		1.096	0.00980205	0.0189211		0.00980205	0.0189211	0.0659699		4.52716	2.12246	3.77568	2.12076		1.096	0.681132	0.317455		2.0092	0.754009		0.70864	-0.756424	0.640882	0.394811		1.096	1.03516	0.508301		1.74358	0.70864	1.73834	0.70796		1.096	-0.00509366	0.00140185
1.097	1.097	1.09054	1.1173		1.097	0.63597	0.641712	-1.26867	-1.27241		1.097	0.00979133	0.0189205		0.00979133	0.0189205	0.0659601		4.52631	2.12427	3.77805	2.1231		1.097	0.677868	0.316847		2.0096	0.75495		0.70928	-0.754901	0.64117	0.394998		1.097	1.03378	0.508142		1.7451	0.70928	1.73985	0.7086		1.097	-0.00510105	0.00140537
1.098	1.098	1.09154	1.11829		1.098	0.636455	0.642205	-1.268	-1.27172		1.098	0.0097806	0.01892		0.0097806	0.01892	0.0659476		4.52546	2.12608	3.78041	2.12545		1.098	0.674608	0.316237		2.01	0.755896		0.709919	-0.753378	0.641457	0.395185		1.098	1.03239	0.507983		1.74662	0.709919	1.74137	0.709239		1.098	-0.00510868	0.00140861
1.099	1.099	1.09253	1.11929		1.099	0.63694	0.642697	-1.26733	-1.27102		1.099	0.00976985	0.0189194		0.00976985	0.0189194	0.0659338		4.52461	2.12789	3.78276	2.12779		1.099	0.671354	0.315626		2.0104	0.756847		0.710559	-0.751855	0.641745	0.395372		1.099	1.03101	0.507825		1.74814	0.710559	1.74288	0.709878		1.099	-0.00511636	0.0014113
1.1	1.1	1.09352	1.12028		1.1	0.637424	0.643189	-1.26667	-1.27032		1.1	0.00975909	0.0189189		0.00975909	0.0189189	0.0659222		4.52376	2.1297	3.78511	2.13014		1.1	0.668104	0.315015		2.0108	0.757804		0.711199	-0.750333	0.642032	0.395558		1.1	1.02962	0.507666		1.74967	0.711199	1.7444	0.710517		1.1	-0.00512399	0.00141373
1.101	1.101	1.09452	1.12127		1.101	0.637908	0.64368	-1.266	-1.26963		1.101	0.00974831	0.0189183		0.00974831	0.0189183	0.0659186		4.52291	2.13151	3.78746	2.13248		1.101	0.664859	0.314402		2.0112	0.758767		0.711838	-0.748811	0.642319	0.395745		1.101	1.02824	0.507507		1.75119	0.711838	1.74591	0.711155		1.101	-0.00513178	0.00141605
1.102	1.102	1.09551	1.12226		1.102	0.638392	0.644171	-1.26533	-1.26893		1.102	0.00973752	0.0189178		0.00973752	0.0189178	0.0659194		4.52205	2.13332	3.7898	2.13482		1.102	0.661619	0.313789		2.0116	0.759734		0.712478	-0.747289	0.642606	0.395931		1.102	1.02685	0.507349		1.75271	0.712478	1.74742	0.711794		1.102	-0.0051396	0.00141801
1.103	1.103	1.0965	1.12325		1.103	0.638875	0.644662	-1.26467	-1.26824		1.103	0.00972672	0.0189172		0.00972672	0.0189172	0.0659227		4.5212	2.13512	3.79213	2.13716		1.103	0.658384	0.313175		2.012	0.760708		0.713117	-0.745767	0.642893	0.396117		1.103	1.02547	0.50719		1.75423	0.713117	1.74894	0.712432		1.103	-0.00514703	0.00141996
1.104	1.104	1.09749	1.12425		1.104	0.639358	0.645153	-1.264	-1.26754		1.104	0.00971592	0.0189167		0.00971592	0.0189167	0.0659265		4.52035	2.13693	3.79446	2.1395		1.104	0.655154	0.31256		2.0124	0.761687		0.713757	-0.744245	0.64318	0.396304		1.104	1.02409	0.507032		1.75575	0.713757	1.75045	0.713071		1.104	-0.00515422	0.00142248
1.105	1.105	1.09849	1.12524		1.105	0.639841	0.645643	-1.26333	-1.26684		1.105	0.00970512	0.0189161		0.00970512	0.0189161	0.065929		4.51949	2.13874	3.79678	2.14184		1.105	0.651928	0.311944		2.0128	0.762671		0.714396	-0.742724	0.643467	0.39649		1.105	1.0227	0.506873		1.75728	0.714396	1.75197	0.71371		1.105	-0.00516124	0.0014254
1.106	1.106	1.09948	1.12623		1.106	0.640324	0.646134	-1.26267	-1.26615		1.106	0.00969431	0.0189155		0.00969431	0.0189155	0.0659301		4.51863	2.14055	3.7991	2.14418		1.106	0.648708	0.311327		2.0132	0.763662		0.715036	-0.741203	0.643754	0.396676		1.106	1.02132	0.506715		1.7588	0.715036	1.75348	0.71435		1.106	-0.00516857	0.00142887
1.107	1.107	1.10047	1.12722		1.107	0.640807	0.646624	-1.262	-1.26545		1.107	0.00968349	0.0189149		0.00968349	0.0189149	0.0659293		4.51778	2.14236	3.80141	2.14652		1.107	0.645492	0.310709		2.0136	0.764658		0.715676	-0.739682	0.64404	0.396862		1.107	1.01993	0.506557		1.76032	0.715676	1.75499	0.714989		1.107	-0.00517613	0.00143197
1.108	1.108	1.10147	1.12821		1.108	0.641289	0.647113	-1.26133	-1.26476		1.108	0.00967267	0.0189142		0.00967267	0.0189142	0.0659296		4.51692	2.14416	3.80372	2.14886		1.108	0.642282	0.310091		2.014	0.76566		0.716315	-0.738161	0.644326	0.397048		1.108	1.01855	0.506399		1.76184	0.716315	1.7565	0.715629		1.108	-0.00518343	0.0014349
1.109	1.109	1.10246	1.12921		1.109	0.641771	0.647603	-1.26067	-1.26407		1.109	0.00966183	0.0189136		0.00966183	0.0189136	0.0659244		4.51606	2.14597	3.80602	2.1512		1.109	0.639076	0.309471		2.0144	0.766668		0.716955	-0.73664	0.644613	0.397235		1.109	1.01717	0.506241		1.76336	0.716955	1.75802	0.716268		1.109	-0.00519006	0.00143803
1.11	1.11	1.10345	1.1302		1.11	0.642253	0.648092	-1.26	-1.26337		1.11	0.00965098	0.0189129		0.00965098	0.0189129	0.0659146		4.5152	2.14778	3.80831	2.15354		1.11	0.635876	0.308851		2.0148	0.767682		0.717594	-0.73512	0.6449	0.397421		1.11	1.01578	0.506082		1.76488	0.717594	1.75953	0.716909		1.11	-0.00519593	0.00144201
1.111	1.111	1.10444	1.13119		1.111	0.642734	0.648581	-1.25933	-1.26268		1.111	0.00964011	0.0189123		0.00964011	0.0189123	0.0659007		4.51434	2.14958	3.8106	2.15587		1.111	0.63268	0.30823		2.0152	0.768702		0.718233	-0.733599	0.645187	0.397609		1.111	1.0144	0.505924		1.7664	0.718233	1.76105	0.717551		1.111	-0.00520114	0.00144721
1.112	1.112	1.10544	1.13218		1.112	0.643215	0.649069	-1.25867	-1.26198		1.112	0.00962924	0.0189117		0.00962924	0.0189117	0.0658854		4.51348	2.15139	3.81289	2.15821		1.112	0.62949	0.307609		2.0156	0.769729		0.718873	-0.732079	0.645475	0.397796		1.112	1.01302	0.505765		1.76792	0.718873	1.76256	0.718194		1.112	-0.00520573	0.00145382
1.113	1.113	1.10643	1.13317		1.113	0.643696	0.649558	-1.258	-1.26129		1.113	0.00961835	0.018911		0.00961835	0.018911	0.0658772		4.51262	2.15319	3.81517	2.16054		1.113	0.626305	0.306986		2.016	0.770761		0.719512	-0.730559	0.645762	0.397984		1.113	1.01164	0.505607		1.76944	0.719512	1.76407	0.718839		1.113	-0.00521028	0.00146197
1.114	1.114	1.10742	1.13417		1.114	0.644177	0.650046	-1.25733	-1.2606		1.114	0.00960745	0.0189104		0.00960745	0.0189104	0.0658859		4.51176	2.155	3.81744	2.16288		1.114	0.623124	0.306363		2.0164	0.7718		0.720152	-0.72904	0.646049	0.398172		1.114	1.01026	0.505449		1.77096	0.720152	1.76558	0.719485		1.114	-0.0052152	0.00147065
1.115	1.115	1.10841	1.13516		1.115	0.644657	0.650533	-1.25667	-1.2599		1.115	0.00959654	0.0189098		0.00959654	0.0189098	0.0659085		4.5109	2.1568	3.81971	2.16521		1.115	0.619949	0.305739		2.0168	0.772845		0.720791	-0.72752	0.646335	0.398359		1.115	1.00887	0.505292		1.77248	0.720791	1.76709	0.72013		1.115	-0.00522071	0.00147927
1.116	1.116	1.10941	1.13615		1.116	0.645138	0.651021	-1.256	-1.25921		1.116	0.0095856	0.0189091		0.0095856	0.0189091	0.065935		4.51004	2.15861	3.82197	2.16754		1.116	0.616779	0.305114		2.0172	0.773897		0.72143	-0.726001	0.64662	0.398545		1.116	1.00749	0.505135		1.774	0.72143	1.7686	0.720774		1.116	-0.00522677	0.001487
1.117	1.117	1.1104	1.13714		1.117	0.645618	0.651508	-1.25533	-1.25852		1.117	0.00957466	0.0189083		0.00957466	0.0189083	0.0659544		4.50917	2.16041	3.82423	2.16988		1.117	0.613614	0.304489		2.0176	0.774955		0.72207	-0.724481	0.646906	0.398732		1.117	1.00611	0.504977		1.77552	0.72207	1.77012	0.721416		1.117	-0.00523308	0.00149333
1.118	1.118	1.11139	1.13813		1.118	0.646097	0.651995	-1.25467	-1.25782		1.118	0.00956369	0.0189076		0.00956369	0.0189076	0.0659568		4.50831	2.16221	3.82648	2.17221		1.118	0.610455	0.303862		2.018	0.77602		0.722709	-0.722962	0.647191	0.398917		1.118	1.00473	0.50482		1.77704	0.722709	1.77163	0.722057		1.118	-0.00523932	0.00149819
1.119	1.119	1.11239	1.13912		1.119	0.646577	0.652482	-1.254	-1.25713		1.119	0.00955271	0.0189068		0.00955271	0.0189068	0.0659435		4.50744	2.16402	3.82873	2.17454		1.119	0.6073	0.303235		2.0184	0.777091		0.723348	-0.721444	0.647477	0.399103		1.119	1.00334	0.504662		1.77856	0.723348	1.77314	0.722698		1.119	-0.00524526	0.00150204
1.12	1.12	1.11338	1.14012		1.12	0.647056	0.652969	-1.25333	-1.25644		1.12	0.00954171	0.018906		0.00954171	0.018906	0.0659227		4.50658	2.16582	3.83097	2.17687		1.12	0.604151	0.302608		2.0188	0.778169		0.723988	-0.719925	0.647763	0.399289		1.12	1.00196	0.504504		1.78007	0.723988	1.77465	0.723338		1.12	-0.00525088	0.00150567
1.121	1.121	1.11437	1.14111		1.121	0.647535	0.653455	-1.25267	-1.25575		1.121	0.00953071	0.0189052		0.00953071	0.0189052	0.0659062		4.50571	2.16762	3.8332	2.1792		1.121	0.601007	0.301979		2.0192	0.779254		0.724627	-0.718407	0.64805	0.399475		1.121	1.00058	0.504346		1.78159	0.724627	1.77616	0.723979		1.121	-0.00525605	0.00150979
1.122	1.122	1.11536	1.1421		1.122	0.648014	0.653941	-1.252	-1.25506		1.122	0.00951969	0.0189045		0.00951969	0.0189045	0.0658991		4.50484	2.16942	3.83543	2.18152		1.122	0.597869	0.30135		2.0196	0.780346		0.725266	-0.716888	0.648336	0.399662		1.122	0.999198	0.504189		1.78311	0.725266	1.77768	0.724621		1.122	-0.00526059	0.00151514
1.123	1.123	1.11636	1.14309		1.123	0.648492	0.654426	-1.25133	-1.25437		1.123	0.00950868	0.0189037		0.00950868	0.0189037	0.0658943		4.50397	2.17123	3.83765	2.18385		1.123	0.594735	0.30072		2.02	0.781445		0.725905	-0.71537	0.648622	0.399849		1.123	0.997817	0.504031		1.78463	0.725905	1.77919	0.725265		1.123	-0.00526477	0.00152217
1.124	1.124	1.11735	1.14408		1.124	0.64897	0.654912	-1.25067	-1.25367		1.124	0.00949767	0.018903		0.00949767	0.018903	0.06589		4.50311	2.17303	3.83987	2.18618		1.124	0.591607	0.30009		2.0204	0.782551		0.726545	-0.713852	0.648908	0.400036		1.124	0.996436	0.503873		1.78615	0.726545	1.7807	0.72591		1.124	-0.00526912	0.00153035
1.125	1.125	1.11834	1.14507		1.125	0.649448	0.655397	-1.25	-1.25298		1.125	0.00948666	0.0189022		0.00948666	0.0189022	0.0658831		4.50224	2.17483	3.84208	2.1885		1.125	0.588485	0.299459		2.0208	0.783664		0.727184	-0.712335	0.649194	0.400222		1.125	0.995055	0.503716		1.78767	0.727184	1.78221	0.726555		1.125	-0.00527376	0.00153883
1.126	1.126	1.11933	1.14607		1.126	0.649926	0.655882	-1.24933	-1.25229		1.126	0.00947564	0.0189014		0.00947564	0.0189014	0.0658735		4.50137	2.17663	3.84429	2.19083		1.126	0.585368	0.298827		2.0212	0.784784		0.727823	-0.710817	0.649479	0.400409		1.126	0.993674	0.50356		1.78918	0.727823	1.78372	0.7272		1.126	-0.00527885	0.00154728
1.127	1.127	1.12033	1.14706		1.127	0.650403	0.656366	-1.24867	-1.2516		1.127	0.00946461	0.0189007		0.00946461	0.0189007	0.0658691		4.50049	2.17843	3.84649	2.19315		1.127	0.582256	0.298195		2.0216	0.785911		0.728462	-0.7093	0.649764	0.400595		1.127	0.992293	0.503403		1.7907	0.728462	1.78523	0.727843		1.127	-0.00528426	0.00155487
1.128	1.128	1.12132	1.14805		1.128	0.65088	0.656851	-1.248	-1.25091		1.128	0.00945357	0.0188999		0.00945357	0.0188999	0.0658695		4.49962	2.18023	3.84868	2.19548		1.128	0.57915	0.297562		2.022	0.787046		0.729101	-0.707783	0.650048	0.40078		1.128	0.990911	0.503246		1.79222	0.729101	1.78674	0.728486		1.128	-0.00528979	0.00156145
1.129	1.129	1.12231	1.14904		1.129	0.651357	0.657335	-1.24733	-1.25022		1.129	0.00944251	0.0188991		0.00944251	0.0188991	0.0658754		4.49875	2.18203	3.85087	2.1978		1.129	0.576049	0.296928		2.0224	0.788188		0.72974	-0.706266	0.650333	0.400966		1.129	0.98953	0.503089		1.79373	0.72974	1.78825	0.729128		1.129	-0.00529498	0.00156699
1.13	1.13	1.12331	1.15003		1.13	0.651834	0.657819	-1.24667	-1.24953		1.13	0.00943145	0.0188983		0.00943145	0.0188983	0.0658849		4.49788	2.18383	3.85305	2.20012		1.13	0.572953	0.296294		2.0228	0.789337		0.730379	-0.704749	0.650618	0.401151		1.13	0.988148	0.502932		1.79525	0.730379	1.78976	0.72977		1.13	-0.00529998	0.00157231
1.131	1.131	1.1243	1.15102		1.131	0.65231	0.658302	-1.246	-1.24884		1.131	0.00942037	0.0188975		0.00942037	0.0188975	0.0658965		4.497	2.18563	3.85523	2.20244		1.131	0.569863	0.295659		2.0232	0.790495		0.731018	-0.703233	0.650903	0.401337		1.131	0.986767	0.502775		1.79677	0.731018	1.79127	0.730412		1.131	-0.00530481	0.00157753
1.132	1.132	1.12529	1.15202		1.132	0.652786	0.658786	-1.24533	-1.24815		1.132	0.00940928	0.0188966		0.00940928	0.0188966	0.0659086		4.49613	2.18743	3.8574	2.20476		1.132	0.566779	0.295023		2.0236	0.79166		0.731657	-0.701716	0.651188	0.401522		1.132	0.985386	0.502618		1.79828	0.731657	1.79278	0.731054		1.132	-0.0053098	0.00158321
1.133	1.133	1.12628	1.15301		1.133	0.653262	0.659269	-1.24467	-1.24746		1.133	0.00939817	0.0188957		0.00939817	0.0188957	0.0659203		4.49525	2.18922	3.85956	2.20708		1.133	0.5637	0.294387		2.024	0.792832		0.732296	-0.7002	0.651472	0.401708		1.133	0.984005	0.502461		1.7998	0.732296	1.79428	0.731696		1.133	-0.00531527	0.00158892
1.134	1.134	1.12728	1.154		1.134	0.653738	0.659751	-1.244	-1.24677		1.134	0.00938705	0.0188948		0.00938705	0.0188948	0.0659314		4.49438	2.19102	3.86172	2.2094		1.134	0.560627	0.293751		2.0244	0.794013		0.732935	-0.698684	0.651756	0.401892		1.134	0.982623	0.502305		1.80132	0.732935	1.79579	0.732338		1.134	-0.00532106	0.00159419
1.135	1.135	1.12827	1.15499		1.135	0.654213	0.660234	-1.24333	-1.24608		1.135	0.00937592	0.0188939		0.00937592	0.0188939	0.0659324		4.4935	2.19282	3.86387	2.21171		1.135	0.55756	0.293113		2.0248	0.795201		0.733574	-0.697168	0.65204	0.402077		1.135	0.981241	0.502149		1.80283	0.733574	1.7973	0.732979		1.135	-0.00532673	0.001599
1.136	1.136	1.12926	1.15598		1.136	0.654688	0.660716	-1.24267	-1.24539		1.136	0.00936477	0.0188929		0.00936477	0.0188929	0.0659248		4.49262	2.19462	3.86602	2.21403		1.136	0.554498	0.292476		2.0252	0.796398		0.734213	-0.695653	0.652324	0.402262		1.136	0.97986	0.501992		1.80435	0.734213	1.79881	0.73362		1.136	-0.0053323	0.00160369
1.137	1.137	1.13026	1.15697		1.137	0.655163	0.661198	-1.242	-1.2447		1.137	0.00935361	0.018892		0.00935361	0.018892	0.065908		4.49174	2.19641	3.86816	2.21635		1.137	0.551442	0.291837		2.0256	0.797602		0.734852	-0.694137	0.652608	0.402446		1.137	0.978479	0.501836		1.80586	0.734852	1.80032	0.73426		1.137	-0.00533803	0.00160813
1.138	1.138	1.13125	1.15796		1.138	0.655637	0.66168	-1.24133	-1.24401		1.138	0.00934243	0.0188911		0.00934243	0.0188911	0.0658866		4.49087	2.19821	3.87029	2.21866		1.138	0.548392	0.291199		2.026	0.798815		0.735491	-0.692622	0.652892	0.40263		1.138	0.977097	0.50168		1.80738	0.735491	1.80183	0.7349		1.138	-0.00534379	0.00161209
1.139	1.139	1.13224	1.15896		1.139	0.656112	0.662161	-1.24067	-1.24333		1.139	0.00933125	0.0188901		0.00933125	0.0188901	0.065866		4.48999	2.20001	3.87242	2.22097		1.139	0.545347	0.290559		2.0264	0.800036		0.73613	-0.691107	0.653175	0.402815		1.139	0.975715	0.501523		1.80889	0.73613	1.80334	0.73554		1.139	-0.00534963	0.00161589
1.14	1.14	1.13323	1.15995		1.14	0.656586	0.662642	-1.24	-1.24264		1.14	0.00932005	0.0188892		0.00932005	0.0188892	0.0658514		4.48911	2.2018	3.87454	2.22329		1.14	0.542308	0.28992		2.0268	0.801265		0.736769	-0.689592	0.653459	0.402998		1.14	0.974334	0.501367		1.81041	0.736769	1.80484	0.73618		1.14	-0.00535566	0.00161945
1.141	1.141	1.13423	1.16094		1.141	0.65706	0.663123	-1.23933	-1.24195		1.141	0.00930885	0.0188883		0.00930885	0.0188883	0.0658477		4.48822	2.2036	3.87666	2.2256		1.141	0.539275	0.289279		2.0272	0.802503		0.737408	-0.688078	0.653742	0.403182		1.141	0.972952	0.501211		1.81192	0.737408	1.80635	0.736819		1.141	-0.00536184	0.00162266
1.142	1.142	1.13522	1.16193		1.142	0.657533	0.663604	-1.23867	-1.24126		1.142	0.00929765	0.0188874		0.00929765	0.0188874	0.0658489		4.48734	2.20539	3.87876	2.22791		1.142	0.536248	0.288638		2.0276	0.80375		0.738047	-0.686563	0.654025	0.403366		1.142	0.97157	0.501055		1.81344	0.738047	1.80786	0.737458		1.142	-0.00536805	0.00162563
1.143	1.143	1.13621	1.16292		1.143	0.658006	0.664084	-1.238	-1.24057		1.143	0.00928645	0.0188865		0.00928645	0.0188865	0.0658518		4.48646	2.20719	3.88087	2.23022		1.143	0.533227	0.287997		2.028	0.805005		0.738686	-0.685049	0.654308	0.403549		1.143	0.970189	0.500899		1.81495	0.738686	1.80937	0.738097		1.143	-0.0053741	0.00162853
1.144	1.144	1.1372	1.16391		1.144	0.658479	0.664564	-1.23733	-1.23989		1.144	0.00927525	0.0188856		0.00927525	0.0188856	0.0658536		4.48558	2.20898	3.88296	2.23253		1.144	0.530212	0.287355		2.0284	0.806268		0.739324	-0.683535	0.654591	0.403733		1.144	0.968807	0.500743		1.81647	0.739324	1.81087	0.738736		1.144	-0.00537997	0.0016317
1.145	1.145	1.1382	1.1649		1.145	0.658952	0.665044	-1.23667	-1.2392		1.145	0.00926404	0.0188846		0.00926404	0.0188846	0.0658523		4.48469	2.21078	3.88505	2.23483		1.145	0.527202	0.286713		2.0288	0.807541		0.739963	-0.682021	0.654874	0.403917		1.145	0.967426	0.500587		1.81798	0.739963	1.81238	0.739376		1.145	-0.0053858	0.0016353
1.146	1.146	1.13919	1.1659		1.146	0.659425	0.665524	-1.236	-1.23851		1.146	0.00925282	0.0188837		0.00925282	0.0188837	0.0658493		4.48381	2.21257	3.88714	2.23714		1.146	0.524199	0.28607		2.0292	0.808823		0.740602	-0.680507	0.655157	0.4041		1.146	0.966045	0.500431		1.81949	0.740602	1.81389	0.740016		1.146	-0.00539188	0.00163919
1.147	1.147	1.14018	1.16689		1.147	0.659897	0.666003	-1.23533	-1.23782		1.147	0.0092416	0.0188827		0.0092416	0.0188827	0.0658365		4.48292	2.21436	3.88921	2.23945		1.147	0.521202	0.285427		2.0296	0.810113		0.741241	-0.678994	0.655439	0.404284		1.147	0.964664	0.500276		1.82101	0.741241	1.81539	0.740655		1.147	-0.00539815	0.00164292
1.148	1.148	1.14118	1.16788		1.148	0.660369	0.666482	-1.23467	-1.23714		1.148	0.00923036	0.0188817		0.00923036	0.0188817	0.0658164		4.48204	2.21616	3.89128	2.24175		1.148	0.51821	0.284784		2.03	0.811413		0.741879	-0.67748	0.655722	0.404467		1.148	0.963283	0.50012		1.82252	0.741879	1.8169	0.741295		1.148	-0.00540453	0.00164652
1.149	1.149	1.14217	1.16887		1.149	0.66084	0.666961	-1.234	-1.23645		1.149	0.00921911	0.0188808		0.00921911	0.0188808	0.0657942		4.48115	2.21795	3.89335	2.24405		1.149	0.515225	0.28414		2.0304	0.812722		0.742518	-0.675967	0.656004	0.40465		1.149	0.961902	0.499964		1.82403	0.742518	1.81841	0.741934		1.149	-0.0054108	0.00164986
1.15	1.15	1.14316	1.16986		1.15	0.661312	0.667439	-1.23333	-1.23576		1.15	0.00920786	0.0188799		0.00920786	0.0188799	0.065779		4.48026	2.21974	3.89541	2.24636		1.15	0.512246	0.283496		2.0308	0.81404		0.743157	-0.674454	0.656287	0.404834		1.15	0.960521	0.499809		1.82555	0.743157	1.81991	0.742573		1.15	-0.00541683	0.00165324
1.151	1.151	1.14415	1.17085		1.151	0.661783	0.667917	-1.23267	-1.23508		1.151	0.00919659	0.018879		0.00919659	0.018879	0.0657733		4.47937	2.22153	3.89746	2.24866		1.151	0.509273	0.282851		2.0312	0.815368		0.743796	-0.672942	0.656569	0.405017		1.151	0.959141	0.499653		1.82706	0.743796	1.82142	0.743213		1.151	-0.00542254	0.00165688
1.152	1.152	1.14515	1.17184		1.152	0.662254	0.668395	-1.232	-1.23439		1.152	0.00918532	0.0188781		0.00918532	0.0188781	0.065779		4.47849	2.22332	3.8995	2.25096		1.152	0.506306	0.282206		2.0316	0.816705		0.744434	-0.671429	0.656852	0.405201		1.152	0.957761	0.499497		1.82857	0.744434	1.82292	0.743853		1.152	-0.00542787	0.00166112
1.153	1.153	1.14614	1.17284		1.153	0.662725	0.668873	-1.23133	-1.2337		1.153	0.00917403	0.0188771		0.00917403	0.0188771	0.0657925		4.4776	2.22512	3.90154	2.25326		1.153	0.503345	0.28156		2.032	0.818051		0.745073	-0.669917	0.657135	0.405385		1.153	0.956381	0.499341		1.83008	0.745073	1.82443	0.744494		1.153	-0.00543319	0.00166621
1.154	1.154	1.14713	1.17383		1.154	0.663195	0.66935	-1.23067	-1.23302		1.154	0.00916273	0.0188761		0.00916273	0.0188761	0.0658021		4.47671	2.22691	3.90357	2.25556		1.154	0.500391	0.280914		2.0324	0.819408		0.745711	-0.668405	0.657417	0.405568		1.154	0.955001	0.499186		1.8316	0.745711	1.82593	0.745135		1.154	-0.00543882	0.0016716
1.155	1.155	1.14812	1.17482		1.155	0.663665	0.669827	-1.23	-1.23233		1.155	0.00915141	0.0188752		0.00915141	0.0188752	0.0658043		4.47581	2.2287	3.9056	2.25785		1.155	0.497443	0.280268		2.0328	0.820774		0.74635	-0.666893	0.657699	0.405752		1.155	0.953621	0.499031		1.83311	0.74635	1.82744	0.745776		1.155	-0.00544487	0.00167685
1.156	1.156	1.14912	1.17581		1.156	0.664135	0.670304	-1.22933	-1.23165		1.156	0.00914008	0.0188741		0.00914008	0.0188741	0.0657972		4.47492	2.23049	3.90761	2.26015		1.156	0.494501	0.279622		2.0332	0.822151		0.746989	-0.665381	0.657981	0.405934		1.156	0.952241	0.498876		1.83462	0.746989	1.82894	0.746416		1.156	-0.00545126	0.00168154
1.157	1.157	1.15011	1.1768		1.157	0.664605	0.670781	-1.22867	-1.23096		1.157	0.00912874	0.0188731		0.00912874	0.0188731	0.0657826		4.47403	2.23228	3.90962	2.26244		1.157	0.491566	0.278975		2.0336	0.823537		0.747627	-0.663869	0.658262	0.406117		1.157	0.95086	0.498721		1.83613	0.747627	1.83045	0.747056		1.157	-0.00545791	0.00168544
1.158	1.158	1.1511	1.17779		1.158	0.665074	0.671257	-1.228	-1.23028		1.158	0.00911739	0.0188721		0.00911739	0.0188721	0.0657694		4.47314	2.23407	3.91163	2.26474		1.158	0.488637	0.278327		2.034	0.824933		0.748266	-0.662358	0.658544	0.4063		1.158	0.94948	0.498566		1.83764	0.748266	1.83195	0.747694		1.158	-0.00546428	0.00168833
1.159	1.159	1.1521	1.17878		1.159	0.665543	0.671733	-1.22733	-1.22959		1.159	0.00910602	0.0188711		0.00910602	0.0188711	0.065768		4.47224	2.23586	3.91363	2.26703		1.159	0.485714	0.27768		2.0344	0.82634		0.748904	-0.660847	0.658826	0.406482		1.159	0.9481	0.49841		1.83915	0.748904	1.83346	0.748333		1.159	-0.00547043	0.0016911
1.16	1.16	1.15309	1.17977		1.16	0.666012	0.672209	-1.22667	-1.2289		1.16	0.00909466	0.0188701		0.00909466	0.0188701	0.0657782		4.47135	2.23764	3.91562	2.26932		1.16	0.482798	0.277032		2.0348	0.827757		0.749543	-0.659336	0.659107	0.406665		1.16	0.94672	0.498255		1.84066	0.749543	1.83496	0.748971		1.16	-0.00547668	0.00169379
1.161	1.161	1.15408	1.18077		1.161	0.66648	0.672684	-1.226	-1.22822		1.161	0.00908329	0.0188691		0.00908329	0.0188691	0.0657916		4.47045	2.23943	3.9176	2.27161		1.161	0.479889	0.276384		2.0352	0.829184		0.750181	-0.657825	0.659389	0.406847		1.161	0.94534	0.4981		1.84217	0.750181	1.83646	0.749609		1.161	-0.00548306	0.00169643
1.162	1.162	1.15507	1.18176		1.162	0.666949	0.673159	-1.22533	-1.22753		1.162	0.00907193	0.018868		0.00907193	0.018868	0.0658034		4.46956	2.24122	3.91958	2.2739		1.162	0.476986	0.275735		2.0356	0.830622		0.75082	-0.656315	0.65967	0.40703		1.162	0.94396	0.497945		1.84369	0.75082	1.83797	0.750248		1.162	-0.00548918	0.00169917
1.163	1.163	1.15607	1.18275		1.163	0.667417	0.673634	-1.22467	-1.22685		1.163	0.00906056	0.018867		0.00906056	0.018867	0.0658106		4.46866	2.24301	3.92155	2.27618		1.163	0.474089	0.275087		2.036	0.832071		0.751458	-0.654804	0.659952	0.407212		1.163	0.94258	0.49779		1.8452	0.751458	1.83947	0.750887		1.163	-0.00549503	0.00170259
1.164	1.164	1.15706	1.18374		1.164	0.667885	0.674109	-1.224	-1.22617		1.164	0.00904918	0.0188658		0.00904918	0.0188658	0.0658121		4.46776	2.2448	3.92351	2.27847		1.164	0.471199	0.274438		2.0364	0.833531		0.752096	-0.653294	0.660233	0.407395		1.164	0.941201	0.497635		1.84671	0.752096	1.84097	0.751526		1.164	-0.00550087	0.00170666
1.165	1.165	1.15805	1.18473		1.165	0.668352	0.674583	-1.22333	-1.22548		1.165	0.0090378	0.0188647		0.0090378	0.0188647	0.0658095		4.46686	2.24658	3.92547	2.28076		1.165	0.468316	0.273788		2.0368	0.835001		0.752735	-0.651784	0.660515	0.407578		1.165	0.939822	0.49748		1.84822	0.752735	1.84248	0.752166		1.165	-0.00550677	0.00171098
1.166	1.166	1.15904	1.18572		1.166	0.668819	0.675058	-1.22267	-1.2248		1.166	0.00902641	0.0188636		0.00902641	0.0188636	0.0658039		4.46596	2.24837	3.92741	2.28304		1.166	0.465439	0.273139		2.0372	0.836482		0.753373	-0.650274	0.660796	0.40776		1.166	0.938443	0.497325		1.84973	0.753373	1.84398	0.752806		1.166	-0.00551284	0.00171551
1.167	1.167	1.16004	1.18671		1.167	0.669286	0.675531	-1.222	-1.22411		1.167	0.00901501	0.0188624		0.00901501	0.0188624	0.065798		4.46506	2.25015	3.92936	2.28532		1.167	0.46257	0.272489		2.0376	0.837975		0.754012	-0.648765	0.661077	0.407943		1.167	0.937064	0.49717		1.85124	0.754012	1.84548	0.753446		1.167	-0.00551887	0.00171983
1.168	1.168	1.16103	1.1877		1.168	0.669753	0.676005	-1.22133	-1.22343		1.168	0.0090036	0.0188613		0.0090036	0.0188613	0.0657824		4.46416	2.25194	3.93129	2.2876		1.168	0.459707	0.271839		2.038	0.839479		0.75465	-0.647255	0.661359	0.408126		1.168	0.935686	0.497015		1.85274	0.75465	1.84699	0.754086		1.168	-0.00552437	0.0017242
1.169	1.169	1.16202	1.18869		1.169	0.670219	0.676478	-1.22067	-1.22274		1.169	0.00899218	0.0188602		0.00899218	0.0188602	0.0657604		4.46326	2.25373	3.93322	2.28988		1.169	0.45685	0.271189		2.0384	0.840994		0.755288	-0.645746	0.66164	0.408309		1.169	0.934308	0.49686		1.85425	0.755288	1.84849	0.754727		1.169	-0.00552946	0.00172929
1.17	1.17	1.16301	1.18969		1.17	0.670686	0.676951	-1.22	-1.22206		1.17	0.00898076	0.018859		0.00898076	0.018859	0.0657375		4.46236	2.25551	3.93514	2.29216		1.17	0.454001	0.270539		2.0388	0.842521		0.755927	-0.644237	0.661922	0.408492		1.17	0.93293	0.496705		1.85576	0.755927	1.84999	0.755368		1.17	-0.00553423	0.00173493
1.171	1.171	1.16401	1.19068		1.171	0.671151	0.677424	-1.21933	-1.22138		1.171	0.00896932	0.0188579		0.00896932	0.0188579	0.0657238		4.46146	2.2573	3.93705	2.29444		1.171	0.451158	0.269888		2.0392	0.844059		0.756565	-0.642728	0.662204	0.408675		1.171	0.931553	0.49655		1.85727	0.756565	1.85149	0.756011		1.171	-0.00553867	0.0017414
1.172	1.172	1.165	1.19167		1.172	0.671617	0.677897	-1.21867	-1.22069		1.172	0.00895788	0.0188569		0.00895788	0.0188569	0.0657207		4.46056	2.25908	3.93896	2.29671		1.172	0.448323	0.269238		2.0396	0.845609		0.757203	-0.641219	0.662486	0.408859		1.172	0.930177	0.496394		1.85878	0.757203	1.85299	0.756654		1.172	-0.00554278	0.00174874
1.173	1.173	1.16599	1.19266		1.173	0.672083	0.678369	-1.218	-1.22001		1.173	0.00894643	0.0188558		0.00894643	0.0188558	0.065719		4.45965	2.26086	3.94085	2.29898		1.173	0.445494	0.268587		2.04	0.847171		0.757841	-0.639711	0.662768	0.409043		1.173	0.9288	0.496239		1.86029	0.757841	1.8545	0.757298		1.173	-0.00554692	0.001757
1.174	1.174	1.16699	1.19365		1.174	0.672548	0.678841	-1.21733	-1.21933		1.174	0.00893496	0.0188547		0.00893496	0.0188547	0.0657153		4.45875	2.26265	3.94275	2.30126		1.174	0.442672	0.267936		2.0404	0.848745		0.75848	-0.638203	0.66305	0.409227		1.174	0.927424	0.496085		1.8618	0.75848	1.856	0.757942		1.174	-0.00555115	0.00176549
1.175	1.175	1.16798	1.19464		1.175	0.673013	0.679313	-1.21667	-1.21864		1.175	0.00892348	0.0188535		0.00892348	0.0188535	0.0657068		4.45784	2.26443	3.94463	2.30353		1.175	0.439858	0.267285		2.0408	0.850331		0.759118	-0.636695	0.663331	0.409411		1.175	0.926048	0.49593		1.86331	0.759118	1.8575	0.758586		1.175	-0.00555528	0.00177414
1.176	1.176	1.16897	1.19563		1.176	0.673477	0.679784	-1.216	-1.21796		1.176	0.00891199	0.0188524		0.00891199	0.0188524	0.065694		4.45694	2.26621	3.9465	2.3058		1.176	0.43705	0.266633		2.0412	0.851929		0.759756	-0.635187	0.663613	0.409595		1.176	0.924672	0.495775		1.86481	0.759756	1.859	0.759231		1.176	-0.00555936	0.00178296
1.177	1.177	1.16996	1.19662		1.177	0.673941	0.680255	-1.21533	-1.21728		1.177	0.00890049	0.0188513		0.00890049	0.0188513	0.0656855		4.45603	2.268	3.94837	2.30807		1.177	0.43425	0.265982		2.0416	0.853539		0.760394	-0.633679	0.663895	0.409778		1.177	0.923296	0.49562		1.86632	0.760394	1.8605	0.759875		1.177	-0.00556365	0.00179172
1.178	1.178	1.17096	1.19761		1.178	0.674405	0.680726	-1.21467	-1.2166		1.178	0.00888898	0.0188502		0.00888898	0.0188502	0.065692		4.45512	2.26978	3.95023	2.31033		1.178	0.431457	0.26533		2.042	0.855162		0.761032	-0.632172	0.664176	0.409962		1.178	0.92192	0.495466		1.86783	0.761032	1.862	0.760519		1.178	-0.00556834	0.00179993
1.179	1.179	1.17195	1.19861		1.179	0.674869	0.681197	-1.214	-1.21591		1.179	0.00887745	0.0188491		0.00887745	0.0188491	0.0657116		4.45421	2.27156	3.95209	2.3126		1.179	0.428671	0.264678		2.0424	0.856798		0.76167	-0.630664	0.664457	0.410145		1.179	0.920544	0.495311		1.86934	0.76167	1.8635	0.761162		1.179	-0.00557307	0.00180721
1.18	1.18	1.17294	1.1996		1.18	0.675333	0.681667	-1.21333	-1.21523		1.18	0.00886592	0.0188479		0.00886592	0.0188479	0.0657352		4.4533	2.27334	3.95393	2.31486		1.18	0.425892	0.264026		2.0428	0.858446		0.762308	-0.629157	0.664738	0.410328		1.18	0.919168	0.495157		1.87084	0.762308	1.865	0.761804		1.18	-0.00557775	0.001814
1.181	1.181	1.17393	1.20059		1.181	0.675796	0.682137	-1.21267	-1.21455		1.181	0.00885437	0.0188467		0.00885437	0.0188467	0.0657515		4.45239	2.27512	3.95577	2.31712		1.181	0.42312	0.263375		2.0432	0.860107		0.762947	-0.627651	0.665019	0.410511		1.181	0.917792	0.495002		1.87235	0.762947	1.8665	0.762446		1.181	-0.00558235	0.00182034
1.182	1.182	1.17493	1.20158		1.182	0.676259	0.682607	-1.212	-1.21387		1.182	0.00884283	0.0188455		0.00884283	0.0188455	0.065749		4.45148	2.2769	3.9576	2.31938		1.182	0.420356	0.262723		2.0436	0.861781		0.763585	-0.626144	0.665301	0.410694		1.182	0.916417	0.494847		1.87386	0.763585	1.868	0.763088		1.182	-0.00558656	0.00182666
1.183	1.183	1.17592	1.20257		1.183	0.676722	0.683076	-1.21133	-1.21318		1.183	0.00883129	0.0188442		0.00883129	0.0188442	0.0657296		4.45057	2.27868	3.95943	2.32164		1.183	0.417599	0.26207		2.044	0.863468		0.764223	-0.624637	0.665583	0.410878		1.183	0.915042	0.494692		1.87536	0.764223	1.8695	0.763731		1.183	-0.0055903	0.00183368
1.184	1.184	1.17691	1.20356		1.184	0.677184	0.683545	-1.21067	-1.2125		1.184	0.00881975	0.018843		0.00881975	0.018843	0.0657039		4.44966	2.28046	3.96124	2.3239		1.184	0.41485	0.261418		2.0444	0.865169		0.764861	-0.623131	0.665865	0.411061		1.184	0.913667	0.494536		1.87687	0.764861	1.871	0.764375		1.184	-0.00559374	0.00184172
[truncated: 38,815 more rows]
[truncated: 34 more columns]
